# Supplementary material for: Modular Rh‐Catalyzed Synthesis and Biological Profiling of Diverse Pentafluorobenzenesulfonamide Reactive Fragments
Source: Chemistry. 2026 Apr 10;32(24):e00009. doi: 10.1002/chem.202600009 (PMC13290419; doi:10.1002/chem.202600009)
Supplement: Supplementary file 2 — Supporting File 2: The authors have cited additional references within the Supporting Information [49, 50, 51, 52]. [file CHEM-32-e00009-s002.zip]

Archive with 3 entries (2 files):
- chem70990-sup-0002-Data/
- chem70990-sup-0002-Data/Combined_Proteins.xlsx
- chem70990-sup-0002-Data/Intact_MS_Data.xlsx
