# Supplementary material for: Modular Rh‐Catalyzed Synthesis and Biological Profiling of Diverse Pentafluorobenzenesulfonamide Reactive Fragments
Source: Chemistry. 2026 Apr 10;32(24):e00009. doi: 10.1002/chem.202600009 (PMC13290419; doi:10.1002/chem.202600009)
Supplement: Supplementary file 2 — Supporting File 2: The authors have cited additional references within the Supporting Information [49, 50, 51, 52]. [file CHEM-32-e00009-s002.zip › chem70990-sup-0002-Data/Combined_Proteins.xlsx]

## Sheet: DMSOvsIAA
Significance	–Log(P-Value)	Difference	Protein ID	Description
1	2.73708	2.26295	O00159	Unconventional myosin-Ic
1	5.67919	2.06967	O00170	AH receptor-interacting protein
1	3.32408	2.41243	O00233	26S proteasome non-ATPase regulatory subunit 9
1	5.92517	2.05885	O00299	Chloride intracellular channel protein 1
1	3.02569	2.50743	O00487	26S proteasome non-ATPase regulatory subunit 14
1	2.16149	2.4762	O14602	Eukaryotic translation initiation factor 1A, Y-chromosomal
1	4.00841	2.54534	O14950	Myosin regulatory light chain 12B
1	4.43453	2.62673	O14979	Heterogeneous nuclear ribonucleoprotein D-like
1	3.72571	3.57591	O15145	Actin-related protein 2/3 complex subunit 3
1	3.65108	3.09852	O43169	Cytochrome b5 type B
1	3.60074	2.35797	O43242	26S proteasome non-ATPase regulatory subunit 3
1	2.71549	2.93231	O43395	U4/U6 small nuclear ribonucleoprotein Prp3
1	5.67528	2.94982	O43399	Tumor protein D54
1	3.57457	2.13699	O43660	Pleiotropic regulator 1
1	3.68895	2.12665	O43776	Asparagine--tRNA ligase, cytoplasmic
1	3.30894	2.27893	O60256	Phosphoribosyl pyrophosphate synthase-associated protein 2
1	2.8481	2.11373	O60264	SWI/SNF-related matrix-associated actin-dependent regulator of chromatin subfamily A member 5
1	2.85227	2.06051	O60427	Acyl-CoA (8-3)-desaturase
1	3.47363	3.58294	O75347	Tubulin-specific chaperone A
1	2.2653	2.07114	O75396	Vesicle-trafficking protein SEC22b
1	3.64539	2.18652	O75436	Vacuolar protein sorting-associated protein 26A
1	2.84323	2.76203	O95396	Adenylyltransferase and sulfurtransferase MOCS3
1	2.81821	4.29988	O95628	CCR4-NOT transcription complex subunit 4
1	3.90336	3.78491	O95881	Thioredoxin domain-containing protein 12
1	2.72162	2.40942	P04040	Catalase
1	4.22833	2.18426	P04080	Cystatin-B
1	2.46432	2.23781	P04350	Tubulin beta-4A chain
1	5.88534	2.00851	P04406	Glyceraldehyde-3-phosphate dehydrogenase
1	4.19975	3.16053	P05455	Lupus La protein
1	3.90925	3.11976	P05556	Integrin beta-1
1	2.72518	2.23074	P06454	Prothymosin alpha
1	6.3294	3.02655	P07237	Protein disulfide-isomerase
1	3.53143	2.02587	P07942	Laminin subunit beta-1
1	2.19371	2.03687	P08574	Cytochrome c1, heme protein, mitochondrial
1	5.45685	2.16955	P08754	Guanine nucleotide-binding protein G(i) subunit alpha-3
1	4.96325	4.68549	P09211	Glutathione S-transferase P
1	2.69051	2.5955	P09496	Clathrin light chain A
1	2.8125	2.26963	P09874	Poly [ADP-ribose] polymerase 1
1	4.62142	3.12978	P0DP23	Calmodulin-1
1	5.43515	2.09321	P10599	Thioredoxin
1	3.13753	3.60198	P12004	Proliferating cell nuclear antigen
1	6.20321	3.65037	P13667	Protein disulfide-isomerase A4
1	3.52014	2.15961	P13693	Translationally-controlled tumor protein
1	3.35395	3.03107	P13798	Acylamino-acid-releasing enzyme
1	3.64971	2.20087	P16083	Ribosyldihydronicotinamide dehydrogenase [quinone]
1	4.01289	3.39849	P16152	Carbonyl reductase [NADPH] 1
1	2.88534	2.27598	P16949	Stathmin
1	4.68053	3.26651	P17174	Aspartate aminotransferase, cytoplasmic
1	2.92103	2.56146	P20700	Lamin-B1
1	3.77158	2.05326	P20930	Filaggrin
1	4.1148	2.58165	P21796	Non-selective voltage-gated ion channel VDAC1
1	4.68241	2.617	P22061	Protein-L-isoaspartate(D-aspartate) O-methyltransferase
1	3.01528	3.78635	P23246	Splicing factor, proline- and glutamine-rich
1	4.60999	2.60354	P25815	Protein S100-P
1	5.42165	2.20165	P29692	Elongation factor 1-delta
1	2.959	3.29461	P30048	Thioredoxin-dependent peroxide reductase, mitochondrial
1	3.71703	3.11592	P30085	UMP-CMP kinase
1	4.41551	3.65553	P30086	Phosphatidylethanolamine-binding protein 1
1	7.70397	4.55337	P30101	Protein disulfide-isomerase A3
1	3.76706	3.35169	P30626	Sorcin
1	2.42853	2.77369	P30740	Leukocyte elastase inhibitor
1	4.21353	4.47159	P31942	Heterogeneous nuclear ribonucleoprotein H3
1	5.46375	4.71809	P32119	Peroxiredoxin-2
1	5.92333	2.38758	P32320	Cytidine deaminase
1	4.38018	4.13689	P32322	Pyrroline-5-carboxylate reductase 1, mitochondrial
1	2.88726	2.20487	P32929	Cystathionine gamma-lyase
1	4.78656	2.63147	P33240	Cleavage stimulation factor subunit 2
1	3.0519	2.53392	P33316	Deoxyuridine 5'-triphosphate nucleotidohydrolase, mitochondrial
1	3.33389	3.53564	P35754	Glutaredoxin-1
1	3.74562	2.72005	P36957	Dihydrolipoyllysine-residue succinyltransferase component of 2-oxoglutarate dehydrogenase complex, mitochondrial
1	3.80118	2.12635	P38159	RNA-binding motif protein, X chromosome
1	2.77016	2.38966	P39687	Acidic leucine-rich nuclear phosphoprotein 32 family member A
1	4.6221	2.73112	P40939	Trifunctional enzyme subunit alpha, mitochondrial
1	3.76891	3.17902	P42765	3-ketoacyl-CoA thiolase, mitochondrial
1	2.91673	2.78886	P43487	Ran-specific GTPase-activating protein
1	3.81141	3.09763	P46459	Vesicle-fusing ATPase
1	5.38674	3.59345	P46783	Small ribosomal subunit protein eS10
1	3.64498	2.69332	P48059	LIM and senescent cell antigen-like-containing domain protein 1
1	2.09144	2.22109	P49720	Proteasome subunit beta type-3
1	3.4797	2.40406	P49721	Proteasome subunit beta type-2
1	5.14175	3.26407	P50995	Annexin A11
1	3.26368	2.12698	P51114	RNA-binding protein FXR1
1	3.98485	4.42966	P51858	Hepatoma-derived growth factor
1	3.47958	3.1601	P52565	Rho GDP-dissociation inhibitor 1
1	3.42848	2.3244	P52594	Arf-GAP domain and FG repeat-containing protein 1
1	3.50067	2.33478	P52888	Thimet oligopeptidase
1	3.46474	2.26112	P52907	F-actin-capping protein subunit alpha-1
1	5.50965	2.98582	P53004	Biliverdin reductase A
1	3.05991	2.48526	P55084	Trifunctional enzyme subunit beta, mitochondrial
1	3.00084	2.18236	P55263	Adenosine kinase
1	2.71945	2.13017	P55769	NHP2-like protein 1
1	3.09141	2.3774	P55795	Heterogeneous nuclear ribonucleoprotein H2
1	3.52884	2.96867	P58546	Myotrophin
1	4.46389	3.82052	P60903	Protein S100-A10
1	3.11085	2.47735	P61088	Ubiquitin-conjugating enzyme E2 N
1	2.73256	2.13998	P61160	Actin-related protein 2
1	4.84408	2.38768	P61604	10 kDa heat shock protein, mitochondrial
1	3.49362	3.9473	P61923	Coatomer subunit zeta-1
1	4.13616	2.93504	P61970	Nuclear transport factor 2
1	4.54704	3.03454	P62195	26S proteasome regulatory subunit 8
1	2.58192	2.49404	P62269	Small ribosomal subunit protein uS13
1	4.40149	3.43242	P62273	Small ribosomal subunit protein uS14
1	5.73131	3.51985	P62316	Small nuclear ribonucleoprotein Sm D2
1	4.13608	2.2222	P62847	Small ribosomal subunit protein eS24
1	2.76281	2.45126	P62987	Ubiquitin-ribosomal protein eL40 fusion protein
1	3.10859	3.81715	P62995	Transformer-2 protein homolog beta
1	4.54299	3.22902	P67936	Tropomyosin alpha-4 chain
1	2.88584	3.54782	P78406	mRNA export factor RAE1
1	3.74212	2.66743	P82979	SAP domain-containing ribonucleoprotein
1	3.7087	2.0539	P85037	Forkhead box protein K1
1	3.53451	2.80446	Q02413	Desmoglein-1
1	2.92588	2.6941	Q02809	Procollagen-lysine,2-oxoglutarate 5-dioxygenase 1
1	2.74882	2.15471	Q04323	UBX domain-containing protein 1
1	4.19855	3.7693	Q04917	14-3-3 protein eta
1	5.97293	4.50157	Q06323	Proteasome activator complex subunit 1
1	2.76043	2.32948	Q07021	Complement component 1 Q subcomponent-binding protein, mitochondrial
1	3.00531	2.99818	Q09028	Histone-binding protein RBBP4
1	4.82987	4.13731	Q12873	Chromodomain-helicase-DNA-binding protein 3
1	2.57771	3.12113	Q13011	Delta(3,5)-Delta(2,4)-dienoyl-CoA isomerase, mitochondrial
1	2.94756	2.05177	Q13242	Serine/arginine-rich splicing factor 9
1	4.24122	2.45382	Q13283	Ras GTPase-activating protein-binding protein 1
1	4.07057	2.14736	Q13310	Polyadenylate-binding protein 4
1	3.26518	2.52883	Q13404	Ubiquitin-conjugating enzyme E2 variant 1
1	2.73481	3.84307	Q13509	Tubulin beta-3 chain
1	3.5727	2.73723	Q13573	SNW domain-containing protein 1
1	2.16753	2.15792	Q13630	GDP-L-fucose synthase
1	2.59141	3.01638	Q13835	Plakophilin-1
1	4.54255	2.52707	Q13907	Isopentenyl-diphosphate Delta-isomerase 1
1	5.11395	2.19288	Q14160	Protein scribble homolog
1	2.85436	2.54913	Q14432	cGMP-inhibited 3',5'-cyclic phosphodiesterase 3A
1	2.08985	2.60754	Q14914	Prostaglandin reductase 1
1	4.70028	2.97016	Q15019	Septin-2
1	2.06337	2.04724	Q15020	Spliceosome associated factor 3, U4/U6 recycling protein
1	2.31455	2.15932	Q15056	Eukaryotic translation initiation factor 4H
1	4.48175	6.42785	Q15084	Protein disulfide-isomerase A6
1	2.21287	2.25373	Q15102	Platelet-activating factor acetylhydrolase IB subunit alpha1
1	2.32755	2.74039	Q15631	Translin
1	3.56114	2.66959	Q15691	Microtubule-associated protein RP/EB family member 1
1	4.28227	4.5998	Q15758	Neutral amino acid transporter B(0)
1	3.68643	5.08009	Q15819	Ubiquitin-conjugating enzyme E2 variant 2
1	2.84213	2.57252	Q3ZAQ7	Vacuolar ATPase assembly integral membrane protein VMA21
1	5.9672	3.42221	Q53EL6	Programmed cell death protein 4
1	4.07086	3.41601	Q53H96	Pyrroline-5-carboxylate reductase 3
1	4.12367	2.26095	Q687X5	Metalloreductase STEAP4
1	3.1285	4.00555	Q6DD88	Atlastin-3
1	5.25817	2.40869	Q6DKJ4	Nucleoredoxin
1	2.33259	2.67746	Q6P1A2	Lysophospholipid acyltransferase 5
1	5.16888	3.64696	Q6XQN6	Nicotinate phosphoribosyltransferase
1	3.52106	4.35274	Q6ZVX7	F-box only protein 50
1	2.19319	2.25193	Q7L2H7	Eukaryotic translation initiation factor 3 subunit M
1	4.75386	2.88828	Q8N684	Cleavage and polyadenylation specificity factor subunit 7
1	4.67141	3.15411	Q8NBS9	Thioredoxin domain-containing protein 5
1	2.43736	2.13089	Q8NCA5	Protein FAM98A
1	2.75074	2.50205	Q8NDC0	MAPK-interacting and spindle-stabilizing protein-like
1	2.97287	2.07369	Q8TBQ9	Protein kish-A
1	4.35084	2.22093	Q8TDN6	Ribosome biogenesis protein BRX1 homolog
1	4.34536	3.5426	Q92688	Acidic leucine-rich nuclear phosphoprotein 32 family member B
1	3.0236	2.60028	Q93096	Protein tyrosine phosphatase type IVA 1
1	2.12176	2.06696	Q969G6	Riboflavin kinase
1	3.42552	2.41266	Q969X5	Endoplasmic reticulum-Golgi intermediate compartment protein 1
1	5.53964	2.93025	Q96C36	Pyrroline-5-carboxylate reductase 2
1	2.58658	2.45346	Q96DG6	Carboxymethylenebutenolidase homolog
1	3.50758	3.67628	Q96EK6	Glucosamine 6-phosphate N-acetyltransferase
1	5.50708	4.02862	Q96GA7	Serine dehydratase-like
1	3.30384	3.16344	Q96HE7	ERO1-like protein alpha
1	2.50222	2.59559	Q96P63	Serpin B12
1	2.94425	2.09904	Q96T76	MMS19 nucleotide excision repair protein homolog
1	2.86905	2.46786	Q99436	Proteasome subunit beta type-7
1	2.69582	2.07301	Q99439	Calponin-2
1	3.26384	3.29984	Q99536	Synaptic vesicle membrane protein VAT-1 homolog
1	3.48494	2.07474	Q99614	Tetratricopeptide repeat protein 1
1	2.68298	2.77875	Q99829	Copine-1
1	2.82641	3.31843	Q9BRA2	Thioredoxin domain-containing protein 17
1	2.82568	2.96491	Q9BRX8	Peroxiredoxin-like 2A
1	3.60706	4.95418	Q9BSA4	Protein tweety homolog 2
1	4.45187	2.77985	Q9BSJ8	Extended synaptotagmin-1
1	2.08623	2.23795	Q9BT78	COP9 signalosome complex subunit 4
1	3.32467	2.98592	Q9BTE3	Mini-chromosome maintenance complex-binding protein
1	2.36945	2.12603	Q9BTT0	Acidic leucine-rich nuclear phosphoprotein 32 family member E
1	3.26388	2.59026	Q9BUQ8	Probable ATP-dependent RNA helicase DDX23
1	2.71816	3.21708	Q9BV44	tRNA (guanine(6)-N(2))-methyltransferase THUMP3
1	3.50779	3.86159	Q9BWF3	RNA-binding protein 4
1	2.64364	2.61765	Q9BXP5	Serrate RNA effector molecule homolog
1	3.23727	2.526	Q9BY44	Eukaryotic translation initiation factor 2A
1	5.26599	4.28361	Q9C0C9	(E3-independent) E2 ubiquitin-conjugating enzyme
1	3.95535	2.23919	Q9GZL7	Ribosome biogenesis protein WDR12
1	2.26136	2.0378	Q9GZT3	SRA stem-loop-interacting RNA-binding protein, mitochondrial
1	2.71443	2.16859	Q9H074	Polyadenylate-binding protein-interacting protein 1
1	2.32517	2.00361	Q9H173	Nucleotide exchange factor SIL1
1	3.67247	2.23878	Q9H2U1	ATP-dependent DNA/RNA helicase DHX36
1	3.61038	2.88475	Q9H330	Transmembrane protein 245
1	3.76593	2.16632	Q9H568	Actin-like protein 8
1	2.50477	2.17525	Q9H910	Jupiter microtubule associated homolog 2
1	3.40824	2.23386	Q9HB07	MYG1 exonuclease
1	5.02438	3.76579	Q9HB71	Calcyclin-binding protein
1	3.60171	2.17305	Q9HC38	Glyoxalase domain-containing protein 4
1	3.68416	2.5383	Q9HCC0	Methylcrotonoyl-CoA carboxylase beta chain, mitochondrial
1	2.16748	2.46216	Q9NP79	Vacuolar protein sorting-associated protein VTA1 homolog
1	4.19398	2.68907	Q9NVA2	Septin-11
1	5.60811	2.5159	Q9NY33	Dipeptidyl peptidase 3
1	6.1694	2.5153	Q9NZL9	Methionine adenosyltransferase 2 subunit beta
1	4.48818	2.94129	Q9P0L0	Vesicle-associated membrane protein-associated protein A
1	3.79912	3.48166	Q9P287	BRCA2 and CDKN1A-interacting protein
1	5.21509	2.47683	Q9P289	Serine/threonine-protein kinase 26
1	2.66045	2.6159	Q9UBQ5	Eukaryotic translation initiation factor 3 subunit K
1	4.55872	2.93859	Q9UBQ7	Glyoxylate reductase/hydroxypyruvate reductase
1	2.22069	2.15265	Q9UDW1	Cytochrome b-c1 complex subunit 9
1	2.59616	2.63163	Q9UHV9	Prefoldin subunit 2
1	2.71066	3.78368	Q9UHX1	Poly(U)-binding-splicing factor PUF60
1	3.59889	2.35063	Q9UJU6	Drebrin-like protein
1	2.46321	2.78533	Q9UJX3	Anaphase-promoting complex subunit 7
1	3.26211	2.15836	Q9UKF6	Cleavage and polyadenylation specificity factor subunit 3
1	3.8681	2.79619	Q9UKK9	ADP-sugar pyrophosphatase
1	3.19364	2.31542	Q9UKV3	Apoptotic chromatin condensation inducer in the nucleus
1	2.08872	2.77911	Q9UL46	Proteasome activator complex subunit 2
1	3.59404	2.1492	Q9UNM6	26S proteasome non-ATPase regulatory subunit 13
1	2.13015	2.18713	Q9Y241	HIG1 domain family member 1A, mitochondrial
1	3.85998	2.52567	Q9Y265	RuvB-like 1
1	4.21054	2.39694	Q9Y277	Non-selective voltage-gated ion channel VDAC3
1	4.87995	3.51055	Q9Y2V2	Calcium-regulated heat-stable protein 1
1	2.10078	2.12708	Q9Y4L1	Hypoxia up-regulated protein 1
1	3.63281	2.28552	Q9Y696	Chloride intracellular channel protein 4
1	4.74964	2.14265	Q9Y6V7	Probable ATP-dependent RNA helicase DDX49
	2.83094	1.92013	A0AVT1	Ubiquitin-like modifier-activating enzyme 6
	2.2994	1.3481	A0MZ66	Shootin-1
	3.21191	-0.876392	A5YKK6	CCR4-NOT transcription complex subunit 1
	2.07059	-0.666996	A6NHL2	Tubulin alpha chain-like 3
	2.29738	-0.472629	A6NHR9	Structural maintenance of chromosomes flexible hinge domain-containing protein 1
	2.66267	-0.461461	B5ME19	Eukaryotic translation initiation factor 3 subunit C-like protein
	2.90125	-0.279841	E9PRG8	Uncharacterized protein C11orf98
	2.30518	-0.677021	O00154	Cytosolic acyl coenzyme A thioester hydrolase
	3.64403	0.771622	O00231	26S proteasome non-ATPase regulatory subunit 11
	3.14661	0.470915	O00244	Copper transport protein ATOX1
	2.87105	1.38582	O00303	Eukaryotic translation initiation factor 3 subunit F
	2.06808	1.41264	O00425	Insulin-like growth factor 2 mRNA-binding protein 3
	3.12373	0.410658	O00429	Dynamin-1-like protein
	2.49184	1.80331	O00469	Procollagen-lysine,2-oxoglutarate 5-dioxygenase 2
	4.2206	-0.505536	O00571	ATP-dependent RNA helicase DDX3X
	3.83062	1.243	O00763	Acetyl-CoA carboxylase 2
	2.29999	1.73202	O00764	Pyridoxal kinase
	2.12376	-1.47102	O14545	TRAF-type zinc finger domain-containing protein 1
	3.65542	-0.90101	O14684	Prostaglandin E synthase
	4.25933	-2.9259	O14776	Transcription elongation regulator 1
	3.32083	-1.13801	O14818	Proteasome subunit alpha type-7
	4.86196	-0.951152	O14828	Secretory carrier-associated membrane protein 3
	2.04168	-0.450729	O14880	Glutathione S-transferase 3, mitochondrial
	2.91041	0.682032	O14929	Histone acetyltransferase type B catalytic subunit
	2.1097	-0.357395	O14949	Cytochrome b-c1 complex subunit 8
	3.25927	-0.694622	O15027	Protein transport protein Sec16A
	2.93455	1.68075	O15144	Actin-related protein 2/3 complex subunit 2
	2.87617	1.48809	O15226	NF-kappa-B-repressing factor
	3.23726	-1.79356	O15260	Surfeit locus protein 4
	2.95725	0.772374	O15305	Phosphomannomutase 2
	2.95352	1.86701	O15347	High mobility group protein B3
	2.5897	-2.55197	O15357	Phosphatidylinositol 3,4,5-trisphosphate 5-phosphatase 2
	2.32656	0.0689087	O15371	Eukaryotic translation initiation factor 3 subunit D
	2.37054	-0.5303	O15427	Monocarboxylate transporter 4
	2.31065	-1.70466	O15511	Actin-related protein 2/3 complex subunit 5
	3.86278	-1.43423	O43172	U4/U6 small nuclear ribonucleoprotein Prp4
	4.88406	1.0134	O43175	D-3-phosphoglycerate dehydrogenase
	4.23751	-1.32723	O43264	Centromere/kinetochore protein zw10 homolog
	3.08057	1.42206	O43390	Heterogeneous nuclear ribonucleoprotein R
	2.63186	1.83184	O43396	Thioredoxin-like protein 1
	3.17203	1.98777	O43488	Aflatoxin B1 aldehyde reductase member 2
	3.08436	1.54598	O43592	Exportin-T
	2.21302	-0.322755	O43707	Alpha-actinin-4
	2.06145	0.845704	O43708	Maleylacetoacetate isomerase
	2.1965	1.64963	O43765	Small glutamine-rich tetratricopeptide repeat-containing protein alpha
	2.9242	0.415575	O43865	S-adenosylhomocysteine hydrolase-like protein 1
	3.42558	-3.11489	O60271	C-Jun-amino-terminal kinase-interacting protein 4
	2.87012	1.35953	O60333	Kinesin-like protein KIF1B
	4.92069	0.486468	O60443	Gasdermin-E
	2.58092	1.59892	O60502	Protein O-GlcNAcase
	2.24493	1.36617	O60547	GDP-mannose 4,6 dehydratase
	3.2268	-1.51345	O60610	Protein diaphanous homolog 1
	2.97012	1.85893	O60664	Perilipin-3
	5.66623	-0.968915	O60841	Eukaryotic translation initiation factor 5B
	3.59011	0.82697	O75083	WD repeat-containing protein 1
	2.80862	0.695482	O75131	Copine-3
	4.38471	-6.84374	O75154	Rab11 family-interacting protein 3
	4.27137	-1.74159	O75223	Gamma-glutamylcyclotransferase
	2.45517	1.42946	O75348	V-type proton ATPase subunit G 1
	2.83723	0.454523	O75352	Mannose-P-dolichol utilization defect 1 protein
	5.40477	-0.56638	O75369	Filamin-B
	2.94781	-1.62641	O75439	Mitochondrial-processing peptidase subunit beta
	3.37648	-0.530183	O75533	Splicing factor 3B subunit 1
	2.06464	0.485366	O75607	Nucleoplasmin-3
	2.47177	-2.94908	O75717	WD repeat and HMG-box DNA-binding protein 1
	2.42677	1.50863	O75832	26S proteasome non-ATPase regulatory subunit 10
	2.59032	1.25762	O75886	Signal transducing adapter molecule 2
	2.247	1.16123	O94760	N(G),N(G)-dimethylarginine dimethylaminohydrolase 1
	2.45262	0.796351	O94826	Mitochondrial import receptor subunit TOM70
	3.18285	1.51271	O94966	Ubiquitin carboxyl-terminal hydrolase 19
	2.83373	-0.345866	O94979	Protein transport protein Sec31A
	3.14979	1.4908	O94992	Protein HEXIM1
	4.03628	1.53721	O95197	Reticulon-3
	4.6903	1.50061	O95202	Mitochondrial proton/calcium exchanger protein
	2.92705	-1.92219	O95218	Zinc finger Ran-binding domain-containing protein 2
	2.95027	-0.853197	O95239	Chromosome-associated kinesin KIF4A
	4.06217	1.94494	O95292	Vesicle-associated membrane protein-associated protein B/C
	2.71876	1.08686	O95336	6-phosphogluconolactonase
	3.19814	1.59861	O95347	Structural maintenance of chromosomes protein 2
	4.79376	-1.81207	O95359	Transforming acidic coiled-coil-containing protein 2
	2.47605	-0.983329	O95373	Importin-7
	3.06276	1.50764	O95456	Proteasome assembly chaperone 1
	3.98526	-1.8972	O95487	Protein transport protein Sec24B
	2.45541	0.345174	O95573	Fatty acid CoA ligase Acsl3
	2.67735	-1.07902	O95747	Serine/threonine-protein kinase OSR1
	6.85342	-6.53983	O95786	Antiviral innate immune response receptor RIG-I
	2.66081	1.87004	O95817	BAG family molecular chaperone regulator 3
	2.85649	1.27816	O96008	Mitochondrial import receptor subunit TOM40 homolog
	2.11946	1.04214	O96019	Actin-like protein 6A
	5.14827	0.709251	P00338	L-lactate dehydrogenase A chain
	2.47448	0.587221	P00390	Glutathione reductase, mitochondrial
	2.8646	1.63144	P00403	Cytochrome c oxidase subunit 2
	3.29445	0.808211	P00414	Cytochrome c oxidase subunit 3
	2.16545	0.412969	P00492	Hypoxanthine-guanine phosphoribosyltransferase
	5.48707	1.347	P00558	Phosphoglycerate kinase 1
	3.133	1.39355	P00568	Adenylate kinase isoenzyme 1
	3.91995	0.61736	P00846	ATP synthase F(0) complex subunit a
	4.32664	1.01068	P00966	Argininosuccinate synthase
	2.63926	-0.63795	P02538	Keratin, type II cytoskeletal 6A
	3.42363	0.937696	P02545	Prelamin-A/C
	4.30887	0.906205	P02786	Transferrin receptor protein 1
	5.5434	1.00846	P04075	Fructose-bisphosphate aldolase A
	2.50342	1.16656	P04083	Annexin A1
	2.85711	0.417652	P04181	Ornithine aminotransferase, mitochondrial
	2.55533	-1.30736	P04259	Keratin, type II cytoskeletal 6B
	4.93668	0.771767	P04264	Keratin, type II cytoskeletal 1
	3.43598	0.933135	P04439	HLA class I histocompatibility antigen, A alpha chain
	4.0287	0.928108	P04792	Heat shock protein beta-1
	2.14058	0.417807	P05023	Sodium/potassium-transporting ATPase subunit alpha-1
	2.39833	1.66183	P05089	Arginase-1
	2.08175	1.84166	P05109	Protein S100-A8
	4.78223	1.15993	P05141	ADP/ATP translocase 2
	4.33217	1.44121	P05198	Eukaryotic translation initiation factor 2 subunit 1
	1.17656	3.58078	P05386	Large ribosomal subunit protein P1
	3.19885	1.29566	P05388	Large ribosomal subunit protein uL10
	2.43719	-1.24496	P05413	Fatty acid-binding protein, heart
	2.98225	0.435854	P05783	Keratin, type I cytoskeletal 18
	2.30268	0.831577	P06493	Cyclin-dependent kinase 1
	2.4346	-0.222287	P06733	Alpha-enolase
	7.02272	0.704721	P06744	Glucose-6-phosphate isomerase
	4.34513	0.950024	P06748	Nucleophosmin
	5.1528	1.24439	P06753	Tropomyosin alpha-3 chain
	5.35054	0.782911	P07195	L-lactate dehydrogenase B chain
	4.53373	1.28319	P07355	Annexin A2
	6.07468	0.971176	P07437	Tubulin beta chain
	4.00109	0.876387	P07737	Profilin-1
	2.98045	0.961588	P07741	Adenine phosphoribosyltransferase
	3.74612	0.738515	P07900	Heat shock protein HSP 90-alpha
	2.603	0.865877	P07910	Heterogeneous nuclear ribonucleoproteins C1/C2
	4.94008	1.19722	P08195	Amino acid transporter heavy chain SLC3A2
	2.5738	0.242976	P08237	ATP-dependent 6-phosphofructokinase, muscle type
	5.92008	0.974703	P08238	Heat shock protein HSP 90-beta
	3.70563	0.780939	P08621	U1 small nuclear ribonucleoprotein 70 kDa
	2.68498	0.954742	P08670	Vimentin
	2.95088	-0.208508	P08758	Annexin A5
	5.71099	-0.926758	P08779	Keratin, type I cytoskeletal 16
	3.22223	0.802901	P08865	Small ribosomal subunit protein uS2
	4.05343	-2.81564	P09104	Gamma-enolase
	4.31613	1.16266	P09382	Galectin-1
	2.23102	1.06001	P09429	High mobility group protein B1
	2.39579	1.42533	P09497	Clathrin light chain B
	1.64843	2.11838	P09622	Dihydrolipoyl dehydrogenase, mitochondrial
	4.99257	1.03389	P09651	Heterogeneous nuclear ribonucleoprotein A1
	2.7259	1.56418	P09661	U2 small nuclear ribonucleoprotein A'
	2.2887	-0.501085	P09923	Intestinal-type alkaline phosphatase
	3.12326	-0.580373	P0CW18	Serine protease 56
	4.13281	0.696937	P0DMV8	Heat shock 70 kDa protein 1A
	2.15063	0.639293	P10155	RNA-binding protein RO60
	2.68199	-3.12299	P10398	Serine/threonine-protein kinase A-Raf
	2.30682	0.777486	P10768	S-formylglutathione hydrolase
	4.8916	1.46591	P10809	60 kDa heat shock protein, mitochondrial
	3.49145	0.696483	P11021	Endoplasmic reticulum chaperone BiP
	5.50646	1.07263	P11142	Heat shock cognate 71 kDa protein
	2.14129	1.0569	P11216	Glycogen phosphorylase, brain form
	4.07979	-0.179779	P11498	Pyruvate carboxylase, mitochondrial
	3.35537	-2.0376	P11532	Dystrophin
	3.15385	0.338982	P11586	C-1-tetrahydrofolate synthase, cytoplasmic
	1.9653	2.61508	P11766	Alcohol dehydrogenase class-3
	3.52663	-2.75469	P11908	Ribose-phosphate pyrophosphokinase 2
	3.89207	1.49062	P12268	Inosine-5'-monophosphate dehydrogenase 2
	4.80232	-1.64319	P12277	Creatine kinase B-type
	4.27259	1.11926	P13489	Ribonuclease inhibitor
	5.08299	0.542857	P13645	Keratin, type I cytoskeletal 10
	2.16716	0.325929	P13647	Keratin, type II cytoskeletal 5
	4.15245	1.32325	P13797	Plastin-3
	4.08563	1.64974	P13804	Electron transfer flavoprotein subunit alpha, mitochondrial
	2.10816	1.31959	P13807	Glycogen [starch] synthase, muscle
	4.15973	1.77134	P14174	Macrophage migration inhibitory factor
	4.19741	1.20241	P14324	Farnesyl pyrophosphate synthase
	4.23891	0.580947	P14618	Pyruvate kinase PKM
	3.48166	1.78133	P14625	Endoplasmin
	2.49485	1.3021	P14635	G2/mitotic-specific cyclin-B1
	3.83577	-1.00199	P14678	Small nuclear ribonucleoprotein-associated proteins B and B'
	3.96005	1.08109	P14735	Insulin-degrading enzyme
	3.84947	1.03457	P14866	Heterogeneous nuclear ribonucleoprotein L
	2.10752	0.525008	P14923	Junction plakoglobin
	3.37327	-0.295005	P15170	Eukaryotic peptide chain release factor GTP-binding subunit ERF3A
	3.78483	1.4447	P15311	Ezrin
	4.97317	0.919451	P15531	Nucleoside diphosphate kinase A
	2.67055	0.384608	P15880	Small ribosomal subunit protein uS5
	2.06209	-0.192792	P15924	Desmoplakin
	2.03159	1.72902	P16455	Methylated-DNA--protein-cysteine methyltransferase
	3.09929	0.817049	P16615	Sarcoplasmic/endoplasmic reticulum calcium ATPase 2
	4.23083	-1.35211	P17858	ATP-dependent 6-phosphofructokinase, liver type
	3.29082	0.758829	P17980	26S proteasome regulatory subunit 6A
	4.62025	0.766705	P17987	T-complex protein 1 subunit alpha
	4.61327	-0.23767	P18077	Large ribosomal subunit protein eL33
	4.15957	0.968873	P18206	Vinculin
	2.32199	-0.346788	P18583	Protein SON
	4.90317	1.9644	P18669	Phosphoglycerate mutase 1
	5.88071	1.57405	P19338	Nucleolin
	3.31034	1.57214	P19525	Interferon-induced, double-stranded RNA-activated protein kinase
	5.47083	1.27762	P19623	Spermidine synthase
	2.38335	1.01911	P20674	Cytochrome c oxidase subunit 5A, mitochondrial
	2.86661	1.91598	P20810	Calpastatin
	4.32801	0.799574	P21291	Cysteine and glycine-rich protein 1
	4.24821	-0.557323	P21333	Filamin-A
	4.03399	-1.38036	P21926	CD9 antigen
	2.23755	1.77965	P22059	Oxysterol-binding protein 1
	2.12789	0.692105	P22234	Bifunctional phosphoribosylaminoimidazole carboxylase/phosphoribosylaminoimidazole succinocarboxamide synthetase
	3.969	0.565984	P22314	Ubiquitin-like modifier-activating enzyme 1
	4.70008	1.80922	P22392	Nucleoside diphosphate kinase B
	4.45694	1.41644	P22626	Heterogeneous nuclear ribonucleoproteins A2/B1
	2.74216	1.96702	P22695	Cytochrome b-c1 complex subunit 2, mitochondrial
	2.73504	1.30039	P23258	Tubulin gamma-1 chain
	0.959739	2.54331	P23284	Peptidyl-prolyl cis-trans isomerase B
	2.77418	0.42059	P23381	Tryptophan--tRNA ligase, cytoplasmic
	4.10993	0.510343	P23396	Small ribosomal subunit protein uS3
	4.89012	1.0165	P23526	Adenosylhomocysteinase
	4.76117	1.94188	P23528	Cofilin-1
	3.44892	0.962414	P23588	Eukaryotic translation initiation factor 4B
	2.98782	1.96649	P23919	Thymidylate kinase
	5.29822	1.92322	P24534	Elongation factor 1-beta
	3.30611	1.75645	P24666	Low molecular weight phosphotyrosine protein phosphatase
	3.70491	1.08193	P24752	Acetyl-CoA acetyltransferase, mitochondrial
	2.46257	-0.823889	P24928	DNA-directed RNA polymerase II subunit RPB1
	2.31741	1.70492	P24941	Cyclin-dependent kinase 2
	2.28086	1.40735	P25325	3-mercaptopyruvate sulfurtransferase
	5.40111	1.15334	P25398	Small ribosomal subunit protein eS12
	2.86438	1.28261	P25705	ATP synthase F(1) complex subunit alpha, mitochondrial
	3.99009	1.57868	P25787	Proteasome subunit alpha type-2
	2.52792	0.560167	P25789	Proteasome subunit alpha type-4
	4.03105	0.799352	P26368	Splicing factor U2AF 65 kDa subunit
	3.67532	0.356934	P26373	Large ribosomal subunit protein eL13
	4.0949	1.2045	P26447	Protein S100-A4
	4.73845	1.2669	P26641	Elongation factor 1-gamma
	5.11388	1.04549	P27348	14-3-3 protein theta
	1.99069	2.09236	P27449	V-type proton ATPase 16 kDa proteolipid subunit c
	2.04744	-0.475047	P27635	Large ribosomal subunit protein uL16
	3.72339	-1.06876	P27694	Replication protein A 70 kDa DNA-binding subunit
	2.88273	1.02014	P27797	Calreticulin
	2.24296	0.707706	P28066	Proteasome subunit alpha type-5
	2.43288	1.9714	P28070	Proteasome subunit beta type-4
	4.60641	1.52199	P28072	Proteasome subunit beta type-6
	3.23773	-0.439971	P28074	Proteasome subunit beta type-5
	2.95014	1.82565	P28331	NADH-ubiquinone oxidoreductase 75 kDa subunit, mitochondrial
	2.95864	1.51455	P28838	Cytosol aminopeptidase
	2.1571	-0.429171	P29144	Tripeptidyl-peptidase 2
	3.07917	0.625481	P29401	Transketolase
	2.47463	1.97102	P30040	Endoplasmic reticulum resident protein 29
	4.22291	1.06641	P30041	Peroxiredoxin-6
	2.62324	0.823444	P30044	Peroxiredoxin-5, mitochondrial
	3.06391	0.926152	P30050	Large ribosomal subunit protein uL11
	3.12775	1.184	P30153	Serine/threonine-protein phosphatase 2A 65 kDa regulatory subunit A alpha isoform
	2.59331	-0.346089	P30408	Transmembrane 4 L6 family member 1
	1.45752	3.23794	P30536	Translocator protein
	3.04811	1.33347	P30622	CAP-Gly domain-containing linker protein 1
	2.82889	1.51956	P30837	Aldehyde dehydrogenase X, mitochondrial
	3.39167	-2.6853	P31150	Rab GDP dissociation inhibitor alpha
	2.15416	0.243272	P31153	S-adenosylmethionine synthase isoform type-2
	3.55683	0.397537	P31327	Carbamoyl-phosphate synthase [ammonia], mitochondrial
	3.33565	1.24694	P31939	Bifunctional purine biosynthesis protein ATIC
	3.38205	0.730429	P31943	Heterogeneous nuclear ribonucleoprotein H
	4.19878	0.758196	P31946	14-3-3 protein beta/alpha
	2.31882	1.27365	P31947	14-3-3 protein sigma
	4.61648	0.963137	P31948	Stress-induced-phosphoprotein 1
	2.69648	1.2455	P34897	Serine hydroxymethyltransferase, mitochondrial
	3.75316	0.339818	P34932	Heat shock 70 kDa protein 4
	2.43877	-0.38745	P35221	Catenin alpha-1
	3.74991	1.53952	P35249	Replication factor C subunit 4
	4.70419	-2.3776	P35250	Replication factor C subunit 2
	4.89068	1.10961	P35268	Large ribosomal subunit protein eL22
	3.54656	1.76234	P35270	Sepiapterin reductase
	4.67188	0.800235	P35527	Keratin, type I cytoskeletal 9
	2.03403	0.111807	P35579	Myosin-9
	3.44217	1.11591	P35580	Myosin-10
	3.0757	0.724464	P35606	Coatomer subunit beta'
	3.55219	-3.50583	P35658	Nuclear pore complex protein Nup214
	5.57628	0.469834	P35908	Keratin, type II cytoskeletal 2 epidermal
	4.40745	1.85914	P35998	26S proteasome regulatory subunit 7
	3.52752	1.33333	P36871	Phosphoglucomutase-1
	3.44957	1.52645	P37235	Hippocalcin-like protein 1
	4.53134	1.40016	P37802	Transgelin-2
	4.67104	0.899958	P38646	Stress-70 protein, mitochondrial
	2.8759	0.676041	P38919	Eukaryotic initiation factor 4A-III
	2.02223	-0.819611	P39023	Large ribosomal subunit protein uL3
	4.28617	1.40218	P40227	T-complex protein 1 subunit zeta
	3.15826	-0.730232	P40429	Large ribosomal subunit protein uL13
	2.74406	-1.70189	P40692	DNA mismatch repair protein Mlh1
	3.75451	0.842733	P40926	Malate dehydrogenase, mitochondrial
	2.00045	-0.847353	P40938	Replication factor C subunit 3
	2.43996	0.251578	P41091	Eukaryotic translation initiation factor 2 subunit 3
	3.41883	1.98099	P41567	Eukaryotic translation initiation factor 1
	3.33674	-0.678692	P42166	Lamina-associated polypeptide 2, isoform alpha
	3.60969	1.38246	P42285	Exosome RNA helicase MTR4
	3.46215	-2.37792	P42345	Serine/threonine-protein kinase mTOR
	2.75903	-2.3622	P42356	Phosphatidylinositol 4-kinase alpha
	4.82171	0.592496	P42766	Large ribosomal subunit protein uL29
	2.40338	0.707064	P43034	Platelet-activating factor acetylhydrolase IB subunit beta
	2.26005	-0.336542	P43243	Matrin-3
	2.39231	1.24395	P43246	DNA mismatch repair protein Msh2
	2.01107	-0.399674	P43490	Nicotinamide phosphoribosyltransferase
	4.32581	1.86643	P45880	Non-selective voltage-gated ion channel VDAC2
	2.21981	0.501672	P45974	Ubiquitin carboxyl-terminal hydrolase 5
	2.39089	-1.31681	P46100	Transcriptional regulator ATRX
	2.10374	-2.08414	P46734	Dual specificity mitogen-activated protein kinase kinase 3
	6.14261	1.19347	P46776	Large ribosomal subunit protein uL15
	2.26913	0.615492	P46777	Large ribosomal subunit protein uL18
	3.12491	-0.939548	P46778	Large ribosomal subunit protein eL21
	4.43405	-0.70604	P46779	Large ribosomal subunit protein eL28
	2.18235	-0.150195	P46940	Ras GTPase-activating-like protein IQGAP1
	2.13456	1.30083	P47712	Cytosolic phospholipase A2
	3.00361	1.20067	P47756	F-actin-capping protein subunit beta
	2.97911	-0.394684	P47914	Large ribosomal subunit protein eL29
	2.40986	-1.24414	P48147	Prolyl endopeptidase
	2.26067	1.5745	P48556	26S proteasome non-ATPase regulatory subunit 8
	2.96239	0.55567	P48643	T-complex protein 1 subunit epsilon
	3.75064	0.375865	P49189	4-trimethylaminobutyraldehyde dehydrogenase
	3.48057	-0.321181	P49207	Large ribosomal subunit protein eL34
	4.29415	1.44646	P49321	Nuclear autoantigenic sperm protein
	4.0848	-0.387598	P49327	Fatty acid synthase
	2.19344	0.255178	P49368	T-complex protein 1 subunit gamma
	3.7244	0.934973	P49411	Elongation factor Tu, mitochondrial
	2.41946	1.93227	P49585	Choline-phosphate cytidylyltransferase A
	3.222	0.223365	P49588	Alanine--tRNA ligase, cytoplasmic
	2.70252	-0.778328	P49591	Serine--tRNA ligase, cytoplasmic
	2.48901	0.285403	P49736	DNA replication licensing factor MCM2
	5.16248	1.90292	P49773	Adenosine 5'-monophosphoramidase HINT1
	2.98639	-1.01013	P49790	Nuclear pore complex protein Nup153
	4.41269	-0.920635	P49792	E3 SUMO-protein ligase RanBP2
	2.14684	1.94082	P49902	Cytosolic purine 5'-nucleotidase
	2.65912	1.18873	P50213	Isocitrate dehydrogenase [NAD] subunit alpha, mitochondrial
	4.0633	0.804082	P50395	Rab GDP dissociation inhibitor beta
	4.43669	1.20346	P50502	Hsc70-interacting protein
	4.06538	1.19224	P50552	Vasodilator-stimulated phosphoprotein
	2.39846	-2.39252	P50579	Methionine aminopeptidase 2
	2.56074	-2.92984	P50851	Lipopolysaccharide-responsive and beige-like anchor protein
	2.33875	0.251908	P50914	Large ribosomal subunit protein eL14
	4.49707	0.49682	P50990	T-complex protein 1 subunit theta
	2.5683	0.331381	P50991	T-complex protein 1 subunit delta
	3.11199	1.49637	P51148	Ras-related protein Rab-5C
	4.73919	1.6624	P51149	Ras-related protein Rab-7a
	2.20984	1.54144	P51151	Ras-related protein Rab-9A
	3.22288	1.77318	P51452	Dual specificity protein phosphatase 3
	2.75534	-1.37798	P51532	SWI/SNF-related matrix-associated actin-dependent regulator of chromatin subfamily A member 4
	2.99137	-0.719232	P51572	B-cell receptor-associated protein 31
	2.36947	0.327805	P51610	Host cell factor 1
	2.51492	1.5237	P51648	Aldehyde dehydrogenase family 3 member A2
	3.42827	1.5311	P51812	Ribosomal protein S6 kinase alpha-3
	2.39914	0.530902	P52272	Heterogeneous nuclear ribonucleoprotein M
	3.15105	0.755181	P52292	Importin subunit alpha-1
	2.79555	-3.16037	P52294	Importin subunit alpha-5
	2.41749	1.29345	P52306	Rap1 GTPase-GDP dissociation stimulator 1
	3.34599	1.34599	P52597	Heterogeneous nuclear ribonucleoprotein F
	3.40576	-0.899239	P52701	DNA mismatch repair protein Msh6
	2.34237	-0.342463	P52788	Spermine synthase
	3.00395	-1.18417	P52948	Nuclear pore complex protein Nup98-Nup96
	2.54295	1.69823	P53384	Cytosolic Fe-S cluster assembly factor NUBP1
	2.32608	0.178498	P53396	ATP-citrate synthase
	2.10959	1.88608	P53597	Succinate--CoA ligase [ADP/GDP-forming] subunit alpha, mitochondrial
	3.73007	0.570536	P53618	Coatomer subunit beta
	1.87383	2.19218	P53985	Monocarboxylate transporter 1
	3.36522	-0.92209	P53992	Protein transport protein Sec24C
	3.62511	-1.55476	P53999	Activated RNA polymerase II transcriptional coactivator p15
	2.21357	0.345441	P54136	Arginine--tRNA ligase, cytoplasmic
	2.29247	1.27042	P54727	UV excision repair protein RAD23 homolog B
	3.63528	0.497192	P54819	Adenylate kinase 2, mitochondrial
	3.544	-0.495549	P55036	26S proteasome non-ATPase regulatory subunit 4
	2.31791	0.191268	P55060	Exportin-2
	2.70028	-0.176874	P55072	Transitional endoplasmic reticulum ATPase
	2.63103	1.4607	P55209	Nucleosome assembly protein 1-like 1
	3.05187	1.61657	P56134	ATP synthase F(0) complex subunit f, mitochondrial
	3.15002	-3.3409	P57088	Transmembrane protein 33
	2.18238	-2.07228	P57740	Nuclear pore complex protein Nup107
	5.3267	-1.50931	P58107	Epiplakin
	2.00198	0.402333	P59998	Actin-related protein 2/3 complex subunit 4
	3.55372	-4.64384	P60033	CD81 antigen
	3.59722	-3.57306	P60059	Protein transport protein Sec61 subunit gamma
	3.51646	0.5816	P60174	Triosephosphate isomerase
	2.26656	-0.732352	P60228	Eukaryotic translation initiation factor 3 subunit E
	2.29555	1.06186	P60468	Protein transport protein Sec61 subunit beta
	6.38585	1.8197	P60660	Myosin light polypeptide 6
	2.24169	1.04986	P60709	Actin, cytoplasmic 1
	4.76336	0.779999	P60842	Eukaryotic initiation factor 4A-I
	3.69482	0.402817	P60900	Proteasome subunit alpha type-6
	3.12186	1.45189	P61006	Ras-related protein Rab-8A
	3.16402	1.70235	P61077	Ubiquitin-conjugating enzyme E2 D3
	2.98082	1.17979	P61106	Ras-related protein Rab-14
	4.77354	-1.39395	P61221	ATP-binding cassette sub-family E member 1
	2.04872	1.56389	P61224	Ras-related protein Rap-1b
	3.03115	0.174751	P61313	Large ribosomal subunit protein eL15
	3.05255	-2.83318	P61457	Pterin-4-alpha-carbinolamine dehydratase
	2.38565	0.579021	P61586	Transforming protein RhoA
	3.69921	-2.15426	P61619	Protein transport protein Sec61 subunit alpha isoform 1
	3.36663	0.879546	P61769	Beta-2-microglobulin
	3.4379	0.496873	P61956	Small ubiquitin-related modifier 2
	4.14546	1.05414	P61978	Heterogeneous nuclear ribonucleoprotein K
	2.15321	0.274192	P61981	14-3-3 protein gamma
	2.64929	0.642216	P62191	26S proteasome regulatory subunit 4
	3.69524	0.574404	P62244	Small ribosomal subunit protein uS8
	4.47686	1.75045	P62258	14-3-3 protein epsilon
	2.39161	0.203739	P62263	Small ribosomal subunit protein uS11
	3.60535	1.46015	P62314	Small nuclear ribonucleoprotein Sm D1
	2.29783	-0.338395	P62333	26S proteasome regulatory subunit 10B
	4.29641	0.384944	P62424	Large ribosomal subunit protein eL8
	2.21124	-0.461487	P62633	CCHC-type zinc finger nucleic acid binding protein
	2.59607	-0.400648	P62701	Small ribosomal subunit protein eS4, X isoform
	3.01783	-0.535773	P62753	Small ribosomal subunit protein eS6
	4.8012	-1.18153	P62805	Histone H4
	3.50877	0.497307	P62826	GTP-binding nuclear protein Ran
	3.00237	0.935008	P62851	Small ribosomal subunit protein eS25
	2.49567	0.930436	P62857	Small ribosomal subunit protein eS28
	3.04053	1.46703	P62873	Guanine nucleotide-binding protein G(I)/G(S)/G(T) subunit beta-1
	3.78716	1.93259	P62877	E3 ubiquitin-protein ligase RBX1
	3.01233	1.1831	P62879	Guanine nucleotide-binding protein G(I)/G(S)/G(T) subunit beta-2
	2.24697	0.639996	P62888	Large ribosomal subunit protein eL30
	3.82212	-1.88954	P62891	Large ribosomal subunit protein eL39
	3.41331	0.847338	P62899	Large ribosomal subunit protein eL31
	3.40764	0.233164	P62906	Large ribosomal subunit protein uL1
	5.54233	1.26088	P62910	Large ribosomal subunit protein eL32
	2.65784	0.481857	P62913	Large ribosomal subunit protein uL5
	3.82567	0.788986	P62917	Large ribosomal subunit protein uL2
	5.78725	1.92442	P62937	Peptidyl-prolyl cis-trans isomerase A
	3.23808	1.20089	P62942	Peptidyl-prolyl cis-trans isomerase FKBP1A
	6.07023	1.63396	P62979	Ubiquitin-40S ribosomal protein S27a
	2.86281	-1.58844	P63000	Ras-related C3 botulinum toxin substrate 1
	5.92199	1.8357	P63104	14-3-3 protein zeta/delta
	4.0765	0.324064	P63151	Serine/threonine-protein phosphatase 2A 55 kDa regulatory subunit B alpha isoform
	2.42922	-0.354533	P63167	Dynein light chain 1, cytoplasmic
	3.61094	-0.54927	P63173	Large ribosomal subunit protein eL38
	5.67422	1.06316	P63241	Eukaryotic translation initiation factor 5A-1
	3.86133	1.05755	P63244	Small ribosomal subunit protein RACK1
	3.46137	0.26594	P63261	Actin, cytoplasmic 2
	2.06574	1.38413	P68036	Ubiquitin-conjugating enzyme E2 L3
	2.22959	0.378537	P68104	Elongation factor 1-alpha 1
	6.37171	1.37185	P68371	Tubulin beta-4B chain
	3.14619	-1.59124	P68400	Casein kinase II subunit alpha
	4.04931	1.96191	P68402	Platelet-activating factor acetylhydrolase IB subunit alpha2
	2.60956	-0.427334	P78344	Eukaryotic translation initiation factor 4 gamma 2
	3.90186	1.07255	P78371	T-complex protein 1 subunit beta
	5.51601	1.59988	P78417	Glutathione S-transferase omega-1
	4.03525	-1.09472	P78527	DNA-dependent protein kinase catalytic subunit
	3.32856	0.901488	P80723	Brain acid soluble protein 1
	3.46171	0.86175	P81605	Dermcidin
	4.78993	-0.95863	P83881	Large ribosomal subunit protein eL42
	2.11338	0.809093	P84095	Rho-related GTP-binding protein RhoG
	3.11778	-0.581158	P84098	Large ribosomal subunit protein eL19
	4.14594	0.899474	P84103	Serine/arginine-rich splicing factor 3
	3.58818	0.78096	Q00325	Solute carrier family 25 member 3
	4.51406	0.557681	Q00765	Receptor expression-enhancing protein 5
	2.99591	1.77022	Q00796	Sorbitol dehydrogenase
	2.20329	-0.116377	Q00839	Heterogeneous nuclear ribonucleoprotein U
	2.5156	-0.204377	Q01082	Spectrin beta chain, non-erythrocytic 1
	3.08703	-2.22506	Q01130	Serine/arginine-rich splicing factor 2
	3.46	0.853012	Q01518	Adenylyl cyclase-associated protein 1
	3.0395	-0.462926	Q01581	Hydroxymethylglutaryl-CoA synthase, cytoplasmic
	4.62302	0.884517	Q01650	Large neutral amino acids transporter small subunit 1
	3.32351	-0.701214	Q01813	ATP-dependent 6-phosphofructokinase, platelet type
	2.24785	-1.19597	Q02040	A-kinase anchor protein 17A
	5.58927	-2.95622	Q02388	Collagen alpha-1(VII) chain
	3.48781	0.482841	Q02543	Large ribosomal subunit protein eL20
	2.1096	-0.192954	Q02878	Large ribosomal subunit protein eL6
	3.10405	1.82095	Q04446	1,4-alpha-glucan-branching enzyme
	2.22057	-0.219951	Q04637	Eukaryotic translation initiation factor 4 gamma 1
	3.53413	-0.356723	Q04695	Keratin, type I cytoskeletal 17
	3.11157	1.88606	Q04760	Lactoylglutathione lyase
	5.0254	-2.0782	Q04941	Proteolipid protein 2
	4.36841	-0.771293	Q05519	Serine/arginine-rich splicing factor 11
	2.83732	-0.719122	Q05639	Elongation factor 1-alpha 2
	3.11804	1.36631	Q05682	Caldesmon
	1.68069	2.02547	Q06124	Tyrosine-protein phosphatase non-receptor type 11
	5.95387	1.62712	Q06830	Peroxiredoxin-1
	5.51674	-0.707705	Q07020	Large ribosomal subunit protein eL18
	2.49292	0.563964	Q07065	Cytoskeleton-associated protein 4
	2.19891	-0.941287	Q07157	Tight junction protein 1
	4.07691	-0.606412	Q07666	KH domain-containing, RNA-binding, signal transduction-associated protein 1
	1.22922	2.75201	Q07866	Kinesin light chain 1
	3.6563	0.87841	Q07955	Serine/arginine-rich splicing factor 1
	3.93633	-0.846406	Q08170	Serine/arginine-rich splicing factor 4
	2.34757	1.2431	Q08188	Protein-glutamine gamma-glutamyltransferase E
	2.68432	-0.466024	Q08211	ATP-dependent RNA helicase A
	2.60998	-2.19102	Q08379	Golgin subfamily A member 2
	3.59408	1.29298	Q08554	Desmocollin-1
	2.51309	-0.195438	Q09666	Neuroblast differentiation-associated protein AHNAK
	3.4326	0.670411	Q10567	AP-1 complex subunit beta-1
	2.82071	1.96837	Q10589	Bone marrow stromal antigen 2
	2.30162	-2.08142	Q12802	A-kinase anchor protein 13
	1.80369	2.09288	Q12904	Aminoacyl tRNA synthase complex-interacting multifunctional protein 1
	2.43799	0.955992	Q12905	Interleukin enhancer-binding factor 2
	4.12867	0.729436	Q12906	Interleukin enhancer-binding factor 3
	2.64872	-2.41064	Q12933	TNF receptor-associated factor 2
	2.76278	-1.32977	Q13098	COP9 signalosome complex subunit 1
	3.81519	1.52491	Q13126	S-methyl-5'-thioadenosine phosphorylase
	3.44219	-0.669675	Q13148	TAR DNA-binding protein 43
	3.73704	-1.19065	Q13155	Aminoacyl tRNA synthase complex-interacting multifunctional protein 2
	3.80601	0.514137	Q13162	Peroxiredoxin-4
	4.06554	1.61999	Q13177	Serine/threonine-protein kinase PAK 2
	2.59791	-1.944	Q13228	Methanethiol oxidase
	3.38255	-1.22685	Q13263	Transcription intermediary factor 1-beta
	4.47818	1.57128	Q13418	Scaffold protein ILK
	2.83861	0.774224	Q13423	NAD(P) transhydrogenase, mitochondrial
	3.15339	-0.934046	Q13427	Peptidyl-prolyl cis-trans isomerase G
	4.69015	-1.69264	Q13428	Treacle protein
	2.86439	0.774599	Q13435	Splicing factor 3B subunit 2
	3.43687	1.90129	Q13492	Phosphatidylinositol-binding clathrin assembly protein
	4.86394	-0.875534	Q13523	Serine/threonine-protein kinase PRP4 homolog
	6.23076	-2.70382	Q13547	Histone deacetylase 1
	3.09712	0.693701	Q13642	Four and a half LIM domains protein 1
	3.95655	1.32581	Q13724	Mannosyl-oligosaccharide glucosidase
	2.56884	0.252275	Q13867	Bleomycin hydrolase
	2.34386	1.0657	Q13885	Tubulin beta-2A chain
	3.8296	-2.09094	Q13951	Core-binding factor subunit beta
	3.83974	1.99703	Q14157	Ubiquitin-associated protein 2-like
	2.91329	0.502834	Q14166	Tubulin--tyrosine ligase-like protein 12
	2.62736	0.760377	Q14203	Dynactin subunit 1
	5.43335	-0.770845	Q14204	Cytoplasmic dynein 1 heavy chain 1
	2.10436	1.06889	Q14240	Eukaryotic initiation factor 4A-II
	2.30258	1.12741	Q14444	Caprin-1
	4.0689	0.602917	Q14498	RNA-binding protein 39
	2.33409	1.93452	Q14558	Phosphoribosyl pyrophosphate synthase-associated protein 1
	2.72649	-2.43767	Q14643	Inositol 1,4,5-trisphosphate-gated calcium channel ITPR1
	3.32858	-1.57389	Q14676	Mediator of DNA damage checkpoint protein 1
	3.26601	-1.76129	Q14683	Structural maintenance of chromosomes protein 1A
	2.42975	1.0754	Q14697	Neutral alpha-glucosidase AB
	3.64288	-1.59348	Q14789	Golgin subfamily B member 1
	2.54171	-0.646671	Q14839	Chromodomain-helicase-DNA-binding protein 4
	2.39149	0.138412	Q14974	Importin subunit beta-1
	2.3949	0.811858	Q14978	Nucleolar and coiled-body phosphoprotein 1
	2.08469	-0.318961	Q14980	Nuclear mitotic apparatus protein 1
	2.88599	-2.37859	Q14CX7	N-alpha-acetyltransferase 25, NatB auxiliary subunit
	1.98054	2.28475	Q15008	26S proteasome non-ATPase regulatory subunit 6
	2.63291	1.56139	Q15018	BRISC complex subunit Abraxas 2
	4.29323	0.931845	Q15046	Lysine--tRNA ligase
	2.25409	-0.513151	Q15125	3-beta-hydroxysteroid-Delta(8),Delta(7)-isomerase
	5.66402	-1.23073	Q15149	Plectin
	2.46503	1.97617	Q15165	Serum paraoxonase/arylesterase 2
	2.53041	0.427392	Q15185	Prostaglandin E synthase 3
	4.69503	1.03166	Q15233	Non-POU domain-containing octamer-binding protein
	2.8817	1.22612	Q15257	Serine/threonine-protein phosphatase 2A activator
	2.02876	1.76968	Q15274	Nicotinate-nucleotide pyrophosphorylase [carboxylating]
	3.07129	0.4835	Q15366	Poly(rC)-binding protein 2
	2.79501	1.76604	Q15418	Ribosomal protein S6 kinase alpha-1
	2.00148	0.965864	Q15428	Splicing factor 3A subunit 2
	5.32279	-1.1113	Q15436	Protein transport protein Sec23A
	2.68796	-0.776622	Q15437	Protein transport protein Sec23B
	3.02468	0.334447	Q15645	Pachytene checkpoint protein 2 homolog
	2.97406	0.679744	Q15646	2'-5'-oligoadenylate synthase-like protein
	4.89947	1.85531	Q15717	ELAV-like protein 1
	2.91024	1.96367	Q15785	Mitochondrial import receptor subunit TOM34
	2.437	-1.01082	Q15942	Zyxin
	3.06579	-0.902388	Q16181	Septin-7
	2.44185	0.652058	Q16186	Proteasomal ubiquitin receptor ADRM1
	2.16766	1.79749	Q16204	Coiled-coil domain-containing protein 6
	2.21	1.88059	Q16513	Serine/threonine-protein kinase N2
	3.6027	0.645	Q16576	Histone-binding protein RBBP7
	3.56044	-0.834508	Q16629	Serine/arginine-rich splicing factor 7
	2.40733	1.01162	Q16630	Cleavage and polyadenylation specificity factor subunit 6
	2.87429	-2.84714	Q16637	Survival motor neuron protein
	2.4375	0.872653	Q16643	Drebrin
	2.47177	0.960247	Q16719	Kynureninase
	2.06919	1.06942	Q16836	Hydroxyacyl-coenzyme A dehydrogenase, mitochondrial
	2.90212	1.3952	Q16851	UTP--glucose-1-phosphate uridylyltransferase
	2.17586	0.220282	Q16881	Thioredoxin reductase 1, cytoplasmic
	2.45969	1.47379	Q16891	MICOS complex subunit MIC60
	2.3066	-1.46056	Q1KMD3	Heterogeneous nuclear ribonucleoprotein U-like protein 2
	3.48437	-0.866723	Q29RF7	Sister chromatid cohesion protein PDS5 homolog A
	2.69748	1.81846	Q4G0N4	NAD kinase 2, mitochondrial
	3.05604	0.951551	Q52LJ0	Protein FAM98B
	3.50766	-2.11567	Q53FV1	ORM1-like protein 2
	3.3665	1.35744	Q5F1R6	DnaJ homolog subfamily C member 21
	3.98088	-1.20569	Q5JTH9	RRP12-like protein
	2.40721	1.8578	Q5T1M5	FK506-binding protein 15
	2.63552	-1.98006	Q5T200	Zinc finger CCCH domain-containing protein 13
	3.3539	-1.07502	Q5T4S7	E3 ubiquitin-protein ligase UBR4
	3.52949	-1.31486	Q5T6F2	Ubiquitin-associated protein 2
	2.14743	-1.21168	Q5T8P6	RNA-binding protein 26
	3.48048	1.6475	Q5TFE4	5'-nucleotidase domain-containing protein 1
	2.13891	-0.300826	Q5VTL8	Pre-mRNA-splicing factor 38B
	2.26188	1.99262	Q6P1J9	Parafibromin
	1.54076	3.04273	Q6P1N0	Coiled-coil and C2 domain-containing protein 1A
	2.53119	-0.758528	Q6P2E9	Enhancer of mRNA-decapping protein 4
	3.91877	-2.51268	Q6PGP7	Superkiller complex protein 3
	3.08272	-2.9772	Q6RW13	Type-1 angiotensin II receptor-associated protein
	2.06194	-0.658773	Q6UB35	Monofunctional C1-tetrahydrofolate synthase, mitochondrial
	4.96372	-1.12516	Q6WCQ1	Myosin phosphatase Rho-interacting protein
	2.28098	1.76519	Q6YN16	Hydroxysteroid dehydrogenase-like protein 2
	2.53931	0.444923	Q71DI3	Histone H3.2
	3.08382	-0.745526	Q71RC2	La-related protein 4
	5.26032	-1.26873	Q7L014	Probable ATP-dependent RNA helicase DDX46
	2.47637	1.84185	Q7L2E3	ATP-dependent RNA helicase DHX30
	4.10226	-1.19148	Q7L4I2	Arginine/serine-rich coiled-coil protein 2
	3.04951	-0.477255	Q7L576	Cytoplasmic FMR1-interacting protein 1
	4.25036	-0.712172	Q7Z2W4	Zinc finger CCCH-type antiviral protein 1
	2.48601	1.2611	Q7Z3U7	Protein MON2 homolog
	2.7355	1.8041	Q7Z434	Mitochondrial antiviral-signaling protein
	4.75178	-2.36764	Q7Z6E9	E3 ubiquitin-protein ligase RBBP6
	4.92133	-0.821608	Q7Z6Z7	E3 ubiquitin-protein ligase HUWE1
	2.53356	-1.38515	Q86TC9	Myopalladin
	2.1005	1.86698	Q86UV5	Ubiquitin carboxyl-terminal hydrolase 48
	2.26593	1.86827	Q86W42	THO complex subunit 6
	3.01969	-2.09427	Q86Y46	Keratin, type II cytoskeletal 73
	3.03188	0.875994	Q86YZ3	Hornerin
	4.51417	-4.79874	Q8IUR0	Trafficking protein particle complex subunit 5
	2.95281	1.94259	Q8IYD1	Eukaryotic peptide chain release factor GTP-binding subunit ERF3B
	4.13462	1.32413	Q8N163	Cell cycle and apoptosis regulator protein 2
	2.41102	-0.40021	Q8N1F7	Nuclear pore complex protein Nup93
	2.86078	-3.29805	Q8N5M9	Protein jagunal homolog 1
	2.14266	1.24083	Q8N6L1	Dolichyl-diphosphooligosaccharide--protein glycosyltransferase subunit KCP2
	2.42088	0.995664	Q8N6T3	ADP-ribosylation factor GTPase-activating protein 1
	2.60019	1.36454	Q8NBF2	NHL repeat-containing protein 2
	2.16958	0.669359	Q8NBJ5	Procollagen galactosyltransferase 1
	2.33474	1.3802	Q8NBX0	Saccharopine dehydrogenase-like oxidoreductase
	2.31879	-0.565156	Q8NE71	ATP-binding cassette sub-family F member 1
	3.78654	0.748172	Q8NF37	Lysophosphatidylcholine acyltransferase 1
	4.44965	-3.14905	Q8NI27	THO complex subunit 2
	4.43177	-9.16914	Q8TBB5	Kelch domain-containing protein 4
	2.37506	1.8753	Q8TC12	Retinol dehydrogenase 11
	3.50957	1.50958	Q8TCJ2	Dolichyl-diphosphooligosaccharide--protein glycosyltransferase subunit STT3B
	2.29224	1.19684	Q8TCS8	Polyribonucleotide nucleotidyltransferase 1, mitochondrial
	2.26123	-0.797345	Q8TEA8	D-aminoacyl-tRNA deacylase 1
	2.93121	-2.1437	Q8TEX9	Importin-4
	2.0425	-0.122581	Q8WUH6	Transmembrane protein 263
	3.44583	0.970613	Q8WUM0	Nuclear pore complex protein Nup133
	3.61575	0.492531	Q8WUM4	Programmed cell death 6-interacting protein
	4.31558	-2.70385	Q8WUQ7	Splicing factor Cactin
	2.75973	-1.34243	Q8WWI1	LIM domain only protein 7
	2.16806	-1.25436	Q8WWM7	Ataxin-2-like protein
	2.81834	0.849678	Q8WX93	Palladin
	2.98491	-3.33297	Q92538	Golgi-specific brefeldin A-resistance guanine nucleotide exchange factor 1
	2.07403	0.383688	Q92598	Heat shock protein 105 kDa
	2.81853	-0.558015	Q92616	Stalled ribosome sensor GCN1
	1.22349	2.06423	Q92878	DNA repair protein RAD50
	3.71408	1.91971	Q92879	CUGBP Elav-like family member 1
	4.25258	1.09176	Q92945	Far upstream element-binding protein 2
	2.08249	-0.294778	Q92973	Transportin-1
	2.94326	1.24007	Q92979	Ribosomal RNA small subunit methyltransferase NEP1
	2.70729	-3.17503	Q93052	Lipoma-preferred partner
	4.50634	-6.02769	Q93100	Phosphorylase b kinase regulatory subunit beta
	2.91925	-2.07217	Q969M3	Protein YIPF5
	5.25082	-3.41693	Q969Q0	Ribosomal protein eL42-like
	3.51071	1.4635	Q96AE4	Far upstream element-binding protein 1
	3.12761	0.66629	Q96AG4	Leucine-rich repeat-containing protein 59
	5.04663	1.50319	Q96C19	EF-hand domain-containing protein D2
	2.26682	0.915215	Q96CW1	AP-2 complex subunit mu
	2.33377	-1.04886	Q96ER3	Protein SAAL1
	3.52812	-4.12877	Q96FQ6	Protein S100-A16
	3.25559	1.88298	Q96FV9	THO complex subunit 1
	3.99637	-4.01768	Q96G23	Ceramide synthase 2
	3.08677	-1.38199	Q96HC4	PDZ and LIM domain protein 5
	4.21185	1.16556	Q96I24	Far upstream element-binding protein 3
	3.26069	1.86698	Q96IU4	Putative protein-lysine deacylase ABHD14B
	2.36428	-0.673693	Q96IZ7	Serine/Arginine-related protein 53
	2.87166	1.04877	Q96KP4	Cytosolic non-specific dipeptidase
	2.74945	-0.613574	Q96KR1	Zinc finger RNA-binding protein
	4.11323	-2.25168	Q96LD4	E3 ubiquitin-protein ligase TRIM47
	2.86368	1.9296	Q96PK6	RNA-binding protein 14
	2.37152	1.55906	Q96PZ0	Pseudouridylate synthase 7 homolog
	2.61245	0.439408	Q96QK1	Vacuolar protein sorting-associated protein 35
	2.78585	-0.523979	Q96RQ3	Methylcrotonoyl-CoA carboxylase subunit alpha, mitochondrial
	3.85505	-3.1786	Q96SB4	SRSF protein kinase 1
	2.21674	0.72449	Q96SU4	Oxysterol-binding protein-related protein 9
	3.29337	-0.509666	Q96TA1	Protein Niban 2
	3.3349	0.702625	Q99460	26S proteasome non-ATPase regulatory subunit 1
	3.17624	1.09632	Q99471	Prefoldin subunit 5
	3.11365	-2.12757	Q99567	Nuclear pore complex protein Nup88
	3.25294	-1.2634	Q99575	Ribonucleases P/MRP protein subunit POP1
	2.81338	-1.13365	Q99615	DnaJ homolog subfamily C member 7
	3.54752	1.04241	Q99700	Ataxin-2
	2.27013	0.480194	Q99714	3-hydroxyacyl-CoA dehydrogenase type-2
	3.55928	1.8793	Q99729	Heterogeneous nuclear ribonucleoprotein A/B
	2.53272	-2.01877	Q99805	Transmembrane 9 superfamily member 2
	3.07181	1.90852	Q9BQ69	ADP-ribose glycohydrolase MACROD1
	2.95814	0.591035	Q9BQB6	Vitamin K epoxide reductase complex subunit 1
	2.009	0.0621243	Q9BQE3	Tubulin alpha-1C chain
	3.47905	-1.75013	Q9BQG0	Myb-binding protein 1A
	2.67432	1.8894	Q9BR76	Coronin-1B
	2.05807	-1.31986	Q9BTC0	Death-inducer obliterator 1
	3.47634	1.99688	Q9BUK6	Protein misato homolog 1
	2.66326	1.28675	Q9BV86	N-terminal Xaa-Pro-Lys N-methyltransferase 1
	4.40761	-4.61182	Q9BVC6	Voltage-gated monoatomic cation channel TMEM109
	2.02531	0.957059	Q9BVP2	Guanine nucleotide-binding protein-like 3
	2.93764	-2.25033	Q9BW27	Nuclear pore complex protein Nup85
	2.09603	1.00496	Q9BWJ5	Splicing factor 3B subunit 5
	4.50066	-2.88499	Q9BXJ9	N-alpha-acetyltransferase 15, NatA auxiliary subunit
	2.12379	0.438898	Q9BZE4	GTP-binding protein 4
	3.29321	-1.8372	Q9BZQ8	Protein Niban 1
	3.12794	1.90729	Q9GZP8	Immortalization up-regulated protein
	2.23526	1.60459	Q9GZZ1	N-alpha-acetyltransferase 50
	2.41951	-1.314	Q9GZZ9	Ubiquitin-like modifier-activating enzyme 5
	2.04815	1.25737	Q9H089	Large subunit GTPase 1 homolog
	3.50586	-1.00323	Q9H0A0	RNA cytidine acetyltransferase
	5.19982	-6.46384	Q9H0B6	Kinesin light chain 2
	3.63886	-1.69615	Q9H0D6	5'-3' exoribonuclease 2
	2.12014	0.582066	Q9H0U4	Ras-related protein Rab-1B
	3.21361	1.91293	Q9H2H9	Sodium-coupled neutral amino acid symporter 1
	4.54451	-2.05168	Q9H2M9	Rab3 GTPase-activating protein non-catalytic subunit
	3.24021	1.28887	Q9H3K2	Growth hormone-inducible transmembrane protein
	1.39709	2.02984	Q9H3N1	Thioredoxin-related transmembrane protein 1
	2.36949	1.86326	Q9H4M9	EH domain-containing protein 1
	4.02351	-0.567947	Q9H7N4	Splicing factor, arginine/serine-rich 19
	3.06883	1.23908	Q9H8H2	ATP-dependent DNA helicase DDX31
	2.16042	-0.519207	Q9HAV4	Exportin-5
	2.16394	1.42663	Q9NQR4	Omega-amidase NIT2
	3.80797	1.78862	Q9NRP0	Oligosaccharyltransferase complex subunit OSTC
	1.80059	3.48552	Q9NS69	Mitochondrial import receptor subunit TOM22 homolog
	2.0937	-0.895888	Q9NSD9	Phenylalanine--tRNA ligase beta subunit
	3.15057	0.695909	Q9NSE4	Isoleucine--tRNA ligase, mitochondrial
	2.52482	0.890674	Q9NTK5	Obg-like ATPase 1
	2.99803	-1.72927	Q9NUU7	ATP-dependent RNA helicase DDX19A
	4.36063	1.56938	Q9NVI1	Fanconi anemia group I protein
	2.31172	-1.31627	Q9NX58	Cell growth-regulating nucleolar protein
	3.17574	-1.05	Q9NYF8	Bcl-2-associated transcription factor 1
	2.89149	-0.411757	Q9NZM1	Myoferlin
	4.3425	-1.04595	Q9NZT1	Calmodulin-like protein 5
	3.38708	1.88573	Q9P035	Very-long-chain (3R)-3-hydroxyacyl-CoA dehydratase 3
	2.11757	1.21332	Q9P1F3	Costars family protein ABRACL
	4.14743	-1.9002	Q9P265	Disco-interacting protein 2 homolog B
	2.29572	-1.44399	Q9P2D3	HEAT repeat-containing protein 5B
	3.28357	-0.333227	Q9P2E9	Ribosome-binding protein 1
	2.25274	0.629667	Q9P2J5	Leucine--tRNA ligase, cytoplasmic
	3.07898	1.00492	Q9UBE0	SUMO-activating enzyme subunit 1
	2.27359	1.26303	Q9UBQ0	Vacuolar protein sorting-associated protein 29
	2.76036	-0.836621	Q9UBT2	SUMO-activating enzyme subunit 2
	2.78524	1.79612	Q9UBX3	Mitochondrial dicarboxylate carrier
	2.08307	1.19966	Q9UGI8	Testin
	3.3277	-2.95654	Q9UHD1	Cysteine and histidine-rich domain-containing protein 1
	2.49572	-0.252469	Q9UHI6	Probable ATP-dependent RNA helicase DDX20
	2.48093	-0.407804	Q9UI26	Importin-11
	2.39946	-1.06454	Q9UIA9	Exportin-7
	2.21827	0.506774	Q9UJX6	Anaphase-promoting complex subunit 2
	2.65415	0.835058	Q9UKG1	DCC-interacting protein 13-alpha
	4.33533	1.7318	Q9UKM9	RNA-binding protein Raly
	3.31307	1.99032	Q9UKN8	General transcription factor 3C polypeptide 4
	2.34639	1.6466	Q9UKS6	Protein kinase C and casein kinase substrate in neurons protein 3
	3.12228	-1.38923	Q9UKV8	Protein argonaute-2
	3.15602	-1.10068	Q9ULC4	Malignant T-cell-amplified sequence 1
	3.32591	-2.89306	Q9ULT8	E3 ubiquitin-protein ligase HECTD1
	2.72156	-0.918177	Q9ULV4	Coronin-1C
	2.32616	1.80107	Q9UM00	Calcium load-activated calcium channel
	3.8477	1.36341	Q9UMS4	Pre-mRNA-processing factor 19
	3.31374	-0.895766	Q9UNF1	Melanoma-associated antigen D2
	2.09429	-0.565975	Q9UNS2	COP9 signalosome complex subunit 3
	2.42208	-1.67421	Q9UPT8	Zinc finger CCCH domain-containing protein 4
	6.34924	-0.932195	Q9UQ35	Serine/arginine repetitive matrix protein 2
	2.68908	-0.939814	Q9UQE7	Structural maintenance of chromosomes protein 3
	3.48287	-1.27473	Q9Y223	Bifunctional UDP-N-acetylglucosamine 2-epimerase/N-acetylmannosamine kinase
	4.13465	-0.415361	Q9Y263	Phospholipase A-2-activating protein
	3.2464	-1.11724	Q9Y2X3	Nucleolar protein 58
	2.9653	0.684451	Q9Y305	Acyl-coenzyme A thioesterase 9, mitochondrial
	2.46334	-0.520927	Q9Y383	Putative RNA-binding protein Luc7-like 2
	3.18125	1.8068	Q9Y3F4	Serine-threonine kinase receptor-associated protein
	5.06624	-1.62243	Q9Y3U8	Large ribosomal subunit protein eL36
	2.45742	-0.403304	Q9Y490	Talin-1
	2.41741	1.71984	Q9Y4P3	Transducin beta-like protein 2
	3.56738	1.40006	Q9Y4W2	Ribosomal biogenesis protein LAS1L
	3.25931	1.95539	Q9Y5K5	Ubiquitin carboxyl-terminal hydrolase isozyme L5
	3.03499	0.557049	Q9Y5M8	Signal recognition particle receptor subunit beta
	1.75123	2.8688	Q9Y5Y2	Cytosolic Fe-S cluster assembly factor NUBP2
	3.2713	0.771544	Q9Y617	Phosphoserine aminotransferase
	3.45878	-0.706981	Q9Y618	Nuclear receptor corepressor 2
	3.02403	-0.716242	Q9Y678	Coatomer subunit gamma-1
	2.82259	0.929499	Q9Y6C9	Mitochondrial carrier homolog 2
	2.70071	1.75596	Q9Y6D5	Brefeldin A-inhibited guanine nucleotide-exchange protein 2
	6.06465	1.74795	Q9Y6K0	Choline/ethanolaminephosphotransferase 1
	3.72492	1.43379	Q9Y6U3	Scinderin
	1.1211	0.875738	A0FGR8	Extended synaptotagmin-2
	1.77063	-1.48618	A5A3E0	POTE ankyrin domain family member F
	0.452819	0.995424	A6NDG6	Glycerol-3-phosphate phosphatase
	0.518269	0.548937	A6NDU8	RAB7A-interacting MON1-CCZ1 complex subunit 1
	1.09208	0.109871	O00148	ATP-dependent RNA helicase DDX39A
	0.681145	0.446833	O00178	GTP-binding protein 1
	1.88989	1.4365	O00232	26S proteasome non-ATPase regulatory subunit 12
	0.0434115	0.1225	O00267	Transcription elongation factor SPT5
	1.93176	1.32127	O00273	DNA fragmentation factor subunit alpha
	0.237328	-0.0245317	O00410	Importin-5
	1.20141	-0.663648	O00505	Importin subunit alpha-4
	1.78738	-1.6342	O00507	Ubiquitin carboxyl-terminal hydrolase 9Y
	1.05784	-0.406391	O00541	Pescadillo homolog
	1.74085	1.21667	O00567	Nucleolar protein 56
	1.71402	1.40153	O00592	Podocalyxin
	1.11359	0.411081	O00625	Pirin
	1.35869	-0.488163	O00629	Importin subunit alpha-3
	0.828139	0.640461	O14530	Thioredoxin domain-containing protein 9
	1.52773	1.7647	O14579	Coatomer subunit epsilon
	0.353308	0.332206	O14737	Programmed cell death protein 5
	0.0737722	0.0553789	O14744	Protein arginine N-methyltransferase 5
	1.12003	0.440412	O14879	Interferon-induced protein with tetratricopeptide repeats 3
	0.424515	-0.479322	O14974	Protein phosphatase 1 regulatory subunit 12A
	1.42807	0.09939	O14980	Exportin-1
	0.254554	-0.15595	O14981	TATA-binding protein-associated factor 172
	0.963584	0.441291	O15042	U2 snRNP-associated SURP motif-containing protein
	0.750382	0.0680561	O15067	Phosphoribosylformylglycinamidine synthase
	0.381214	-0.0307751	O15143	Actin-related protein 2/3 complex subunit 1B
	1.77107	1.47851	O15173	Membrane-associated progesterone receptor component 2
	1.69906	-1.16771	O15258	Protein RER1
	1.74404	0.431045	O15294	UDP-N-acetylglucosamine--peptide N-acetylglucosaminyltransferase 110 kDa subunit
	1.88494	1.16145	O15355	Protein phosphatase 1G
	0.731585	0.231365	O15372	Eukaryotic translation initiation factor 3 subunit H
	0.0672709	-0.0363509	O15397	Importin-8
	0.543391	-0.1119	O43143	ATP-dependent RNA helicase DHX15
	1.27575	-0.94566	O43156	TELO2-interacting protein 1 homolog
	0.452604	0.209961	O43237	Cytoplasmic dynein 1 light intermediate chain 2
	0.422203	-0.566319	O43252	Bifunctional 3'-phosphoadenosine 5'-phosphosulfate synthase 1
	1.64973	1.08643	O43324	Eukaryotic translation elongation factor 1 epsilon-1
	1.47153	-1.08364	O43427	Acidic fibroblast growth factor intracellular-binding protein
	0.833514	0.398674	O43447	Peptidyl-prolyl cis-trans isomerase H
	0.0598299	-0.0941531	O43583	Density-regulated protein
	0.167316	0.0999705	O43670	BUB3-interacting and GLEBS motif-containing protein ZNF207
	0.183245	-0.106593	O43684	Mitotic checkpoint protein BUB3
	1.76343	-0.662351	O43747	AP-1 complex subunit gamma-1
	1.18015	1.56286	O43795	Unconventional myosin-Ib
	1.40363	1.26659	O43813	Glutathione S-transferase LANCL1
	1.06708	-0.455242	O43823	A-kinase anchor protein 8
	0.267385	0.15245	O43847	Nardilysin
	0.975927	0.863043	O60216	Double-strand-break repair protein rad21 homolog
	1.94106	0.871282	O60231	Pre-mRNA-splicing factor ATP-dependent RNA helicase DHX16
	0.101491	-0.138453	O60343	TBC1 domain family member 4
	0.314133	0.0935599	O60488	Long-chain-fatty-acid--CoA ligase 4
	1.91303	-1.53618	O60506	Heterogeneous nuclear ribonucleoprotein Q
	0.426692	-0.168533	O60684	Importin subunit alpha-7
	1.55633	1.20204	O60701	UDP-glucose 6-dehydrogenase
	1.32417	1.12251	O60716	Catenin delta-1
	0.583859	0.422543	O60749	Sorting nexin-2
	0.282146	0.0856768	O60763	General vesicular transport factor p115
	1.50035	0.263906	O60814	Histone H2B type 1-K
	1.7953	-0.366636	O60831	PRA1 family protein 2
	0.754881	0.15175	O60884	DnaJ homolog subfamily A member 2
	1.74721	-0.173843	O60888	Protein CutA
	1.0645	-0.424331	O75116	Rho-associated protein kinase 2
	1.70171	-1.22745	O75122	CLIP-associating protein 2
	1.90026	-1.68121	O75150	E3 ubiquitin-protein ligase BRE1B
	0.319686	0.526944	O75152	Zinc finger CCCH domain-containing protein 11A
	1.65124	-0.614835	O75153	Clustered mitochondria protein homolog
	1.02705	-1.43291	O75165	DnaJ homolog subfamily C member 13
	0.735417	1.27872	O75340	Programmed cell death protein 6
	0.833101	0.303553	O75390	Citrate synthase, mitochondrial
	0.588212	-0.692732	O75400	Pre-mRNA-processing factor 40 homolog A
	1.36872	0.42577	O75534	Cold shock domain-containing protein E1
	1.4468	0.981327	O75569	Interferon-inducible double-stranded RNA-dependent protein kinase activator A
	1.70826	-1.06485	O75592	E3 ubiquitin-protein ligase MYCBP2
	1.41113	-0.175521	O75643	U5 small nuclear ribonucleoprotein 200 kDa helicase
	0.910457	-0.44352	O75694	Nuclear pore complex protein Nup155
	0.580755	1.15645	O75821	Eukaryotic translation initiation factor 3 subunit G
	0.506256	-0.404012	O75822	Eukaryotic translation initiation factor 3 subunit J
	1.57084	1.8214	O75844	CAAX prenyl protease 1 homolog
	0.51422	0.152726	O75874	Isocitrate dehydrogenase [NADP] cytoplasmic
	0.0534846	-0.0535434	O75934	Pre-mRNA-splicing factor SPF27
	0.122751	-0.0587896	O76003	Glutaredoxin-3
	0.163257	0.28529	O76021	Ribosomal L1 domain-containing protein 1
	1.57605	-0.775724	O76024	Wolframin
	0.113198	-0.0506903	O76094	Signal recognition particle subunit SRP72
	1.08507	-0.542035	O94776	Metastasis-associated protein MTA2
	1.88267	1.9119	O94906	Pre-mRNA-processing factor 6
	1.30839	0.601603	O94973	AP-2 complex subunit alpha-2
	0.654268	0.42644	O95155	Ubiquitin conjugation factor E4 B
	1.3188	0.265774	O95163	Elongator complex protein 1
	1.02203	-0.109678	O95232	Luc7-like protein 3
	1.40975	1.04772	O95361	Tripartite motif-containing protein 16
	1.29131	0.982951	O95372	Acyl-protein thioesterase 2
	0.190002	0.0578829	O95433	Activator of 90 kDa heat shock protein ATPase homolog 1
	1.22402	0.745804	O95562	Vesicle transport protein SFT2B
	0.762567	0.302519	O95757	Heat shock 70 kDa protein 4L
	1.78318	0.87893	O95816	BAG family molecular chaperone regulator 2
	1.39974	1.08994	O95831	Apoptosis-inducing factor 1, mitochondrial
	0.0978193	-0.23285	O95861	3'(2'),5'-bisphosphate nucleotidase 1
	0.908791	0.232473	P00367	Glutamate dehydrogenase 1, mitochondrial
	0.075587	0.0602287	P00387	NADH-cytochrome b5 reductase 3
	0.440467	-0.131721	P00491	Purine nucleoside phosphorylase
	1.29489	0.136541	P00505	Aspartate aminotransferase, mitochondrial
	1.73856	1.08246	P00533	Epidermal growth factor receptor
	1.51632	0.927465	P02042	Hemoglobin subunit delta
	0.087305	-0.00579707	P02533	Keratin, type I cytoskeletal 14
	1.02741	0.85144	P02794	Ferritin heavy chain
	0.286434	0.565677	P03905	NADH-ubiquinone oxidoreductase chain 4
	1.5718	1.24442	P04150	Glucocorticoid receptor
	1.58885	0.482558	P04632	Calpain small subunit 1
	1.76784	-0.394459	P04843	Dolichyl-diphosphooligosaccharide--protein glycosyltransferase subunit 1
	1.77439	-0.364838	P04844	Dolichyl-diphosphooligosaccharide--protein glycosyltransferase subunit 2
	1.62007	0.202611	P04908	Histone H2A type 1-B/E
	0.344119	0.0496286	P05161	Ubiquitin-like protein ISG15
	0.491095	-0.0195154	P05165	Propionyl-CoA carboxylase alpha chain, mitochondrial
	0.252544	0.140598	P05187	Alkaline phosphatase, placental type
	0.352692	0.832383	P05387	Large ribosomal subunit protein P2
	1.16655	-0.309268	P05787	Keratin, type II cytoskeletal 8
	1.12357	1.26164	P06576	ATP synthase F(1) complex subunit beta, mitochondrial
	1.08423	-0.202668	P06703	Protein S100-A6
	0.50076	0.1838	P06737	Glycogen phosphorylase, liver form
	0.681786	0.632978	P07099	Epoxide hydrolase 1
	0.749078	1.41772	P07384	Calpain-1 catalytic subunit
	0.0850582	-0.00669924	P07814	Bifunctional glutamate/proline--tRNA ligase
	1.2543	0.227257	P07954	Fumarate hydratase, mitochondrial
	1.93141	1.57594	P08133	Annexin A6
	1.56111	1.27347	P08243	Asparagine synthetase [glutamine-hydrolyzing]
	1.67615	0.75481	P08559	Pyruvate dehydrogenase E1 component subunit alpha, somatic form, mitochondrial
	0.951164	-1.56353	P08572	Collagen alpha-2(IV) chain
	0.0668221	0.0145092	P08708	Small ribosomal subunit protein eS17
	1.41894	0.971483	P09110	3-ketoacyl-CoA thiolase, peroxisomal
	0.383303	0.347745	P09132	Signal recognition particle 19 kDa protein
	1.95326	1.17117	P09525	Annexin A4
	0.751373	-0.339005	P09913	Interferon-induced protein with tetratricopeptide repeats 2
	1.27104	0.592135	P09914	Antiviral innate immune response effector IFIT1
	0.789765	0.13283	P09960	Leukotriene A-4 hydrolase
	1.19354	1.32636	P09972	Fructose-bisphosphate aldolase C
	1.36636	1.47108	P10515	Dihydrolipoyllysine-residue acetyltransferase component of pyruvate dehydrogenase complex, mitochondrial
	1.19616	1.31458	P11166	Solute carrier family 2, facilitated glucose transporter member 1
	1.89549	1.23918	P11172	Uridine 5'-monophosphate synthase
	1.9466	-1.3191	P11177	Pyruvate dehydrogenase E1 component subunit beta, mitochondrial
	1.72871	-0.672344	P11310	Medium-chain specific acyl-CoA dehydrogenase, mitochondrial
	1.43386	-1.09932	P11388	DNA topoisomerase 2-alpha
	1.27682	0.152416	P11413	Glucose-6-phosphate 1-dehydrogenase
	1.03974	-0.096777	P11940	Polyadenylate-binding protein 1
	1.70482	0.540723	P12081	Histidine--tRNA ligase, cytoplasmic
	1.62102	1.146	P12236	ADP/ATP translocase 3
	1.62383	-0.328562	P12270	Nucleoprotein TPR
	1.10901	0.393694	P12429	Annexin A3
	0.637932	0.0941143	P12814	Alpha-actinin-1
	1.00713	0.309308	P12955	Xaa-Pro dipeptidase
	1.25136	0.540478	P12956	X-ray repair cross-complementing protein 6
	0.106909	-0.0827923	P13010	X-ray repair cross-complementing protein 5
	1.59341	0.152266	P13639	Elongation factor 2
	1.9115	1.97317	P13861	cAMP-dependent protein kinase type II-alpha regulatory subunit
	0.471272	0.14622	P13929	Beta-enolase
	0.76742	-0.510601	P14550	Aldo-keto reductase family 1 member A1
	0.169552	0.0536512	P14868	Aspartate--tRNA ligase, cytoplasmic
	0.116544	0.0330086	P15121	Aldo-keto reductase family 1 member B1
	0.176635	-0.0593351	P15559	NAD(P)H dehydrogenase [quinone] 1
	1.76752	-0.575784	P16403	Histone H1.2
	0.5843	0.524931	P16435	NADPH--cytochrome P450 reductase
	0.701359	0.899395	P17655	Calpain-2 catalytic subunit
	1.47086	-0.374595	P17812	CTP synthase 1
	0.525066	0.0742092	P17844	Probable ATP-dependent RNA helicase DDX5
	1.03871	0.525616	P17931	Galectin-3
	0.183198	0.0934569	P18085	ADP-ribosylation factor 4
	1.75706	-0.12564	P18124	Large ribosomal subunit protein uL30
	0.115833	0.0975628	P18615	Negative elongation factor E
	0.709111	0.105613	P18621	Large ribosomal subunit protein uL22
	1.54939	0.194841	P18754	Regulator of chromosome condensation
	1.55829	1.00681	P19367	Hexokinase-1
	1.20143	0.998817	P19784	Casein kinase II subunit alpha'
	0.962032	-0.417683	P20042	Eukaryotic translation initiation factor 2 subunit 2
	1.4956	0.596994	P20073	Annexin A7
	1.54174	0.773467	P20339	Ras-related protein Rab-5A
	0.133375	-0.0434329	P20618	Proteasome subunit beta type-1
	0.903703	-0.471589	P20839	Inosine-5'-monophosphate dehydrogenase 1
	0.995271	-0.277413	P21266	Glutathione S-transferase Mu 3
	0.0602668	-0.0289504	P21399	Cytoplasmic aconitate hydratase
	1.2193	-0.163544	P21980	Protein-glutamine gamma-glutamyltransferase 2
	0.168757	-0.0806046	P22102	Trifunctional purine biosynthetic protein adenosine-3
	0.73006	-0.309746	P23193	Transcription elongation factor A protein 1
	1.87134	0.910562	P23921	Ribonucleoside-diphosphate reductase large subunit
	0.545616	-0.366781	P24539	ATP synthase peripheral stalk subunit b, mitochondrial
	1.0609	-0.100194	P25205	DNA replication licensing factor MCM3
	0.835215	-1.1137	P25685	DnaJ homolog subfamily B member 1
	1.89171	0.559486	P25786	Proteasome subunit alpha type-1
	0.0107232	0.00681877	P25788	Proteasome subunit alpha type-3
	0.630603	-0.0769723	P26038	Moesin
	0.635338	0.705416	P26196	Probable ATP-dependent RNA helicase DDX6
	1.50727	0.247973	P26599	Polypyrimidine tract-binding protein 1
	1.62195	0.186559	P26639	Threonine--tRNA ligase 1, cytoplasmic
	1.96603	-0.239114	P26640	Valine--tRNA ligase
	1.3103	-0.178113	P27105	Stomatin
	1.66598	0.292737	P27695	DNA repair nuclease/redox regulator APEX1
	0.490774	-0.106749	P27708	Multifunctional protein CAD
	0.0212151	-0.0042661	P27816	Microtubule-associated protein 4
	0.0875307	-0.0570621	P27824	Calnexin
	0.601225	0.764	P28062	Proteasome subunit beta type-8
	1.38077	-2.26285	P28482	Mitogen-activated protein kinase 1
	1.20874	-0.370218	P29373	Cellular retinoic acid-binding protein 2
	0.414431	0.470503	P29508	Serpin B3
	1.09083	-0.598487	P29590	Protein PML
	1.12792	1.08868	P29966	Myristoylated alanine-rich C-kinase substrate
	0.721214	0.258878	P30043	Flavin reductase (NADPH)
	0.644758	0.305024	P30084	Enoyl-CoA hydratase, mitochondrial
	1.6546	1.85264	P30154	Serine/threonine-protein phosphatase 2A 65 kDa regulatory subunit A beta isoform
	0.0601754	0.0783494	P30260	Cell division cycle protein 27 homolog
	1.17667	-0.3486	P30419	Glycylpeptide N-tetradecanoyltransferase 1
	0.419125	-0.204857	P30520	Adenylosuccinate synthetase isozyme 2
	0.429233	0.183761	P30566	Adenylosuccinate lyase
	0.822219	-0.287964	P30876	DNA-directed RNA polymerase II subunit RPB2
	1.82521	-0.213767	P31040	Succinate dehydrogenase [ubiquinone] flavoprotein subunit, mitochondrial
	0.0243227	-0.00577418	P31689	DnaJ homolog subfamily A member 1
	1.65183	-0.690925	P31930	Cytochrome b-c1 complex subunit 1, mitochondrial
	0.312254	0.0396372	P31949	Protein S100-A11
	0.45556	-0.189347	P32969	Large ribosomal subunit protein uL6
	1.02909	0.202262	P33176	Kinesin-1 heavy chain
	1.36495	-0.441745	P33991	DNA replication licensing factor MCM4
	0.941244	-0.11373	P33992	DNA replication licensing factor MCM5
	1.38247	0.241659	P33993	DNA replication licensing factor MCM7
	1.47701	0.900616	P35232	Prohibitin 1
	1.11072	-0.1744	P35237	Serpin B6
	1.87375	1.58321	P35244	Replication protein A 14 kDa subunit
	0.824674	-0.62656	P35573	Glycogen debranching enzyme
	0.818135	-0.415013	P35637	RNA-binding protein FUS
	1.85067	0.952759	P36507	Dual specificity mitogen-activated protein kinase kinase 2
	0.556913	-0.0603294	P36578	Large ribosomal subunit protein uL4
	0.0966228	0.0384579	P37108	Signal recognition particle 14 kDa protein
	1.34208	-1.287	P37198	Nuclear pore glycoprotein p62
	1.48101	0.363387	P37837	Transaldolase
	0.450352	0.0974007	P37840	Alpha-synuclein
	0.229889	0.463973	P38117	Electron transfer flavoprotein subunit beta
	0.679318	0.600483	P38606	V-type proton ATPase catalytic subunit A
	0.171966	0.102079	P39019	Small ribosomal subunit protein eS19
	1.09453	0.217152	P39748	Flap endonuclease 1
	1.00059	0.801729	P40261	Nicotinamide N-methyltransferase
	1.05437	0.459785	P40925	Malate dehydrogenase, cytoplasmic
	0.890324	-2.6986	P41236	Protein phosphatase inhibitor 2
	0.784315	0.560465	P41250	Glycine--tRNA ligase
	1.73847	-0.129281	P41252	Isoleucine--tRNA ligase, cytoplasmic
	1.19141	1.09418	P42126	Enoyl-CoA delta isomerase 1, mitochondrial
	0.349284	-0.0336208	P42677	Small ribosomal subunit protein eS27
	0.5608	-0.0514533	P42704	Leucine-rich PPR motif-containing protein, mitochondrial
	1.30228	-0.817189	P42858	Huntingtin
	0.398303	-0.445941	P43304	Glycerol-3-phosphate dehydrogenase, mitochondrial
	1.0389	0.330525	P43686	26S proteasome regulatory subunit 6B
	0.272339	0.676389	P46013	Proliferation marker protein Ki-67
	0.174531	0.0595792	P46060	Ran GTPase-activating protein 1
	1.77845	0.122173	P46063	ATP-dependent DNA helicase Q1
	0.894249	-0.56517	P46087	28S rRNA (cytosine(4447)-C(5))-methyltransferase
	0.905329	-0.385727	P46379	Large proline-rich protein BAG6
	1.04025	0.957602	P46439	Glutathione S-transferase Mu 5
	1.40734	0.191965	P46781	Small ribosomal subunit protein uS4
	0.371949	0.0713342	P46782	Small ribosomal subunit protein uS7
	1.65669	-0.875171	P46977	Dolichyl-diphosphooligosaccharide--protein glycosyltransferase subunit STT3A
	0.0753866	0.0353686	P47897	Glutamine--tRNA ligase
	1.70996	1.37308	P48047	ATP synthase peripheral stalk subunit OSCP, mitochondrial
	0.585629	-0.146832	P48444	Coatomer subunit delta
	1.90779	1.54957	P48507	Glutamate--cysteine ligase regulatory subunit
	0.128453	-0.481741	P48509	CD151 antigen
	1.2703	1.77095	P48637	Glutathione synthetase
	1.15489	0.378986	P48735	Isocitrate dehydrogenase [NADP], mitochondrial
	1.0154	1.28281	P49005	DNA polymerase delta subunit 2
	0.570027	0.38404	P49006	MARCKS-related protein
	0.590717	0.374767	P49023	Paxillin
	0.0765096	-0.0404803	P49419	Alpha-aminoadipic semialdehyde dehydrogenase
	1.99629	-1.099	P49589	Cysteine--tRNA ligase, cytoplasmic
	0.457633	0.469488	P49643	DNA primase large subunit
	1.18688	1.16607	P49748	Very long-chain specific acyl-CoA dehydrogenase, mitochondrial
	0.70924	-0.0997092	P49755	Transmembrane emp24 domain-containing protein 10
	0.886228	-0.152663	P49756	RNA-binding protein 25
	0.541451	-0.26932	P49841	Glycogen synthase kinase-3 beta
	0.381388	0.0566807	P49915	GMP synthase [glutamine-hydrolyzing]
	1.18021	1.43186	P50238	Cysteine-rich protein 1
	0.337831	0.167681	P50416	Carnitine O-palmitoyltransferase 1, liver isoform
	1.69201	0.171987	P50454	Serpin H1
	0.0297277	0.046387	P50570	Dynamin-2
	1.66363	0.629451	P50750	Cyclin-dependent kinase 9
	0.949518	0.845063	P51570	Galactokinase
	0.0480668	0.161115	P51659	Peroxisomal multifunctional enzyme type 2
	1.96543	1.27333	P51665	26S proteasome non-ATPase regulatory subunit 7
	0.283451	0.224935	P51692	Signal transducer and activator of transcription 5B
	1.35911	-0.114187	P51991	Heterogeneous nuclear ribonucleoprotein A3
	0.742771	0.264488	P52209	6-phosphogluconate dehydrogenase, decarboxylating
	1.04417	-0.594331	P52732	Kinesin-like protein KIF11
	1.3133	-2.18825	P52735	Guanine nucleotide exchange factor VAV2
	0.0539739	-0.0178118	P52789	Hexokinase-2
	1.24007	1.19473	P52943	Cysteine-rich protein 2
	1.6988	1.62861	P53007	Tricarboxylate transport protein, mitochondrial
	0.956509	0.628077	P53041	Serine/threonine-protein phosphatase 5
	0.170737	-0.0290572	P53621	Coatomer subunit alpha
	1.04648	0.687283	P54105	Methylosome subunit pICln
	0.131659	-0.0375525	P54577	Tyrosine--tRNA ligase, cytoplasmic
	0.249606	-0.120718	P54578	Ubiquitin carboxyl-terminal hydrolase 14
	1.05614	0.18602	P54886	Delta-1-pyrroline-5-carboxylate synthase
	1.76642	1.39717	P55010	Eukaryotic translation initiation factor 5
	1.54066	0.716294	P55039	Developmentally-regulated GTP-binding protein 2
	1.44595	-0.247293	P55265	Double-stranded RNA-specific adenosine deaminase
	0.821411	0.461621	P55268	Laminin subunit beta-2
	1.38462	0.487963	P55786	Puromycin-sensitive aminopeptidase
	0.704486	1.67232	P55809	Succinyl-CoA:3-ketoacid coenzyme A transferase 1, mitochondrial
	1.98138	0.310344	P55884	Eukaryotic translation initiation factor 3 subunit B
	0.207138	-0.0697749	P55957	BH3-interacting domain death agonist
	1.32549	-0.149878	P56192	Methionine--tRNA ligase, cytoplasmic
	1.78785	0.857962	P56537	Eukaryotic translation initiation factor 6
	0.537376	0.160922	P56545	C-terminal-binding protein 2
	1.57146	-0.331186	P57678	Gem-associated protein 4
	0.330203	0.157458	P60866	Small ribosomal subunit protein uS10
	0.366292	0.0894775	P60891	Ribose-phosphate pyrophosphokinase 1
	1.04785	-0.338712	P60953	Cell division control protein 42 homolog
	0.2165	0.0257683	P60981	Destrin
	0.754296	0.37042	P61026	Ras-related protein Rab-10
	0.540449	0.499746	P61081	NEDD8-conjugating enzyme Ubc12
	0.213031	0.0787007	P61158	Actin-related protein 3
	1.39333	0.883531	P61163	Alpha-centractin
	1.99087	1.47127	P61201	COP9 signalosome complex subunit 2
	0.0370569	-0.0789026	P61204	ADP-ribosylation factor 3
	0.345779	0.159187	P61247	Small ribosomal subunit protein eS1
	1.84332	0.10072	P61254	Large ribosomal subunit protein uL24
	0.217668	0.0925007	P61289	Proteasome activator complex subunit 3
	1.48734	1.73237	P61326	Protein mago nashi homolog
	1.46395	0.324428	P61353	Large ribosomal subunit protein eL27
	0.318643	0.0876363	P61513	Large ribosomal subunit protein eL43
	1.3714	1.53432	P61764	Syntaxin-binding protein 1
	0.779512	0.47544	P62081	Small ribosomal subunit protein eS7
	0.706296	0.083491	P62136	Serine/threonine-protein phosphatase PP1-alpha catalytic subunit
	0.401304	-0.193175	P62140	Serine/threonine-protein phosphatase PP1-beta catalytic subunit
	0.516802	0.044735	P62241	Small ribosomal subunit protein eS8
	1.55467	0.60931	P62249	Small ribosomal subunit protein uS9
	0.305026	0.0389074	P62266	Small ribosomal subunit protein uS12
	0.514253	1.36835	P62277	Small ribosomal subunit protein uS15
	0.0741486	-0.00929133	P62280	Small ribosomal subunit protein uS17
	0.747948	0.304536	P62318	Small nuclear ribonucleoprotein Sm D3
	1.70148	1.178	P62495	Eukaryotic peptide chain release factor subunit 1
	1.18633	-1.49774	P62714	Serine/threonine-protein phosphatase 2A catalytic subunit beta isoform
	0.942043	-0.227921	P62750	Large ribosomal subunit protein uL23
	1.022	0.227769	P62829	Large ribosomal subunit protein uL14
	0.330961	-0.146449	P62854	Small ribosomal subunit protein eS26
	1.77378	-1.19132	P62861	Ubiquitin-like FUBI-ribosomal protein eS30 fusion protein
	1.76475	-0.113745	P63010	AP-2 complex subunit beta
	1.60411	1.40547	P63208	S-phase kinase-associated protein 1
	0.39804	0.226318	P63220	Small ribosomal subunit protein eS21
	1.84632	0.954245	P63279	SUMO-conjugating enzyme UBC9
	1.8815	1.5713	P67809	Y-box-binding protein 1
	1.68313	-0.355859	P68032	Actin, alpha cardiac muscle 1
	0.931292	0.0775553	P68366	Tubulin alpha-4A chain
	1.97206	-0.597804	P78347	General transcription factor II-I
	0.717646	-0.129994	P83731	Large ribosomal subunit protein eL24
	1.61698	1.62797	P84085	ADP-ribosylation factor 5
	1.86579	0.128407	P84090	Enhancer of rudimentary homolog
	1.85489	1.88361	P98082	Disabled homolog 2
	0.0357999	0.00757281	Q00341	Vigilin
	0.992673	-0.0721404	Q00610	Clathrin heavy chain 1
	1.5723	-1.33262	Q00653	Nuclear factor NF-kappa-B p100 subunit
	0.334911	0.114761	Q01081	Splicing factor U2AF 35 kDa subunit
	1.51822	0.672777	Q01105	Protein SET
	0.0814593	-0.0266924	Q01469	Fatty acid-binding protein 5
	0.789427	0.324879	Q01628	Interferon-induced transmembrane protein 3
	0.659541	0.399208	Q01844	RNA-binding protein EWS
	0.396218	0.514635	Q02218	2-oxoglutarate dehydrogenase complex component E1
	0.732261	0.163457	Q02790	Peptidyl-prolyl cis-trans isomerase FKBP4
	1.81088	-1.15158	Q02978	Mitochondrial 2-oxoglutarate/malate carrier protein
	1.67843	-0.518847	Q03938	Zinc finger protein 90
	0.240197	0.470279	Q06203	Amidophosphoribosyltransferase
	0.586101	0.0842845	Q06210	Glutamine--fructose-6-phosphate aminotransferase [isomerizing] 1
	1.24376	1.69397	Q06587	E3 ubiquitin-protein ligase RING1
	1.88873	0.253563	Q08J23	RNA cytosine C(5)-methyltransferase NSUN2
	0.697161	-0.107776	Q09161	Nuclear cap-binding protein subunit 1
	1.29106	-0.837735	Q09472	Histone acetyltransferase p300
	0.115054	0.386863	Q10570	Cleavage and polyadenylation specificity factor subunit 1
	1.65211	1.29244	Q10713	Mitochondrial-processing peptidase subunit alpha
	1.88051	-0.514883	Q12769	Nuclear pore complex protein Nup160
	1.31332	1.24927	Q12789	General transcription factor 3C polypeptide 1
	1.79827	1.6146	Q12792	Twinfilin-1
	1.42065	1.12891	Q12797	Aspartyl/asparaginyl beta-hydroxylase
	1.76264	1.3171	Q12849	G-rich sequence factor 1
	1.9779	0.796421	Q12874	Splicing factor 3A subunit 3
	0.119402	-0.0604598	Q12931	Heat shock protein 75 kDa, mitochondrial
	0.751555	-0.815543	Q12962	Transcription initiation factor TFIID subunit 10
	1.23829	0.895379	Q12996	Cleavage stimulation factor subunit 3
	0.0353602	-0.0074393	Q13045	Protein flightless-1 homolog
	0.458254	0.16807	Q13057	Bifunctional coenzyme A synthase
	0.785693	0.0764364	Q13085	Acetyl-CoA carboxylase 1
	1.55115	0.295218	Q13151	Heterogeneous nuclear ribonucleoprotein A0
	0.675916	-0.0593739	Q13200	26S proteasome non-ATPase regulatory subunit 2
	0.918789	0.409798	Q13247	Serine/arginine-rich splicing factor 6
	0.492945	0.122827	Q13347	Eukaryotic translation initiation factor 3 subunit I
	1.50217	1.40071	Q13409	Cytoplasmic dynein 1 intermediate chain 2
	1.99432	0.56029	Q13501	Sequestosome-1
	0.393294	0.471076	Q13526	Peptidyl-prolyl cis-trans isomerase NIMA-interacting 1
	0.124493	-0.0881685	Q13617	Cullin-2
	0.521164	-0.789577	Q13620	Cullin-4B
	0.276456	-0.808056	Q13733	Sodium/potassium-transporting ATPase subunit alpha-4
	1.00052	0.262494	Q13813	Spectrin alpha chain, non-erythrocytic 1
	0.403593	-0.135185	Q13838	Spliceosome RNA helicase DDX39B
	1.9959	-0.62546	Q14008	Cytoskeleton-associated protein 5
	1.43942	-0.356365	Q14019	Coactosin-like protein
	1.9055	1.03905	Q14103	Heterogeneous nuclear ribonucleoprotein D0
	1.15638	1.45317	Q14116	Interleukin-18
	0.113348	0.0703227	Q14137	Ribosome biogenesis protein BOP1
	0.582814	0.0829442	Q14152	Eukaryotic translation initiation factor 3 subunit A
	0.755011	0.541816	Q14181	DNA polymerase alpha subunit B
	1.71243	0.407462	Q14192	Four and a half LIM domains protein 2
	1.12003	1.1033	Q14232	Translation initiation factor eIF2B subunit alpha
	1.72791	0.354111	Q14247	Src substrate cortactin
	1.3714	-0.176568	Q14258	E3 ubiquitin/ISG15 ligase TRIM25
	1.83538	1.95882	Q14554	Protein disulfide-isomerase A5
	0.305638	0.0670764	Q14566	DNA replication licensing factor MCM6
	0.484914	-0.291656	Q14694	Ubiquitin carboxyl-terminal hydrolase 10
	0.126924	0.157847	Q14738	Serine/threonine-protein phosphatase 2A 56 kDa regulatory subunit delta isoform
	1.32636	-0.38067	Q14847	LIM and SH3 domain protein 1
	0.324359	0.152245	Q14997	Proteasome activator complex subunit 4
	0.553769	-0.0720126	Q14C86	GTPase-activating protein and VPS9 domain-containing protein 1
	0.192772	0.030187	Q15003	Condensin complex subunit 2
	1.25108	-0.678068	Q15021	Condensin complex subunit 1
	0.629844	-0.0906601	Q15029	116 kDa U5 small nuclear ribonucleoprotein component
	1.67808	0.758918	Q15181	Inorganic pyrophosphatase
	0.884083	0.421348	Q15345	Leucine-rich repeat-containing protein 41
	1.96061	0.584613	Q15365	Poly(rC)-binding protein 1
	1.18308	0.232571	Q15369	Elongin-C
	0.071113	0.0497637	Q15392	Delta(24)-sterol reductase
	0.0888989	-0.0183334	Q15393	Splicing factor 3B subunit 3
	1.48263	0.491529	Q15459	Splicing factor 3A subunit 1
	1.67639	-0.539425	Q15637	Splicing factor 1
	1.68254	1.21999	Q15654	Thyroid receptor-interacting protein 6
	0.283382	-0.251761	Q15738	Sterol-4-alpha-carboxylate 3-dehydrogenase, decarboxylating
	1.87214	-0.742366	Q15751	Probable E3 ubiquitin-protein ligase HERC1
	0.238637	0.205695	Q16222	UDP-N-acetylhexosamine pyrophosphorylase
	0.702793	0.25232	Q16401	26S proteasome non-ATPase regulatory subunit 5
	0.501249	0.0966975	Q16531	DNA damage-binding protein 1
	1.57328	0.801305	Q16543	Hsp90 co-chaperone Cdc37
	1.84248	0.585261	Q16555	Dihydropyrimidinase-related protein 2
	0.628865	0.0716998	Q16658	Fascin
	1.97831	1.35123	Q16795	NADH dehydrogenase [ubiquinone] 1 alpha subcomplex subunit 9, mitochondrial
	1.49024	-0.192683	Q27J81	Inverted formin-2
	0.0314604	0.0611722	Q2M389	WASH complex subunit 4
	0.219827	-0.0788444	Q2NL82	Pre-rRNA-processing protein TSR1 homolog
	0.644993	0.386616	Q32MZ4	Leucine-rich repeat flightless-interacting protein 1
	1.198	0.502652	Q3LXA3	Triokinase/FMN cyclase
	0.070548	-0.122758	Q3MHD2	Protein LSM12
	0.294163	0.202198	Q53GS9	Ubiquitin carboxyl-terminal hydrolase 39
	1.87043	0.94967	Q562R1	Beta-actin-like protein 2
	1.46449	1.15711	Q58FF6	Putative heat shock protein HSP 90-beta 4
	0.0131917	0.00839647	Q5D862	Filaggrin-2
	1.74447	-1.04101	Q5H9J7	Protein BEX5
	1.53774	-2.30281	Q5H9R7	Serine/threonine-protein phosphatase 6 regulatory subunit 3
	1.89228	1.32506	Q5JVF3	PCI domain-containing protein 2
	0.612365	-0.191352	Q5SRE5	Nucleoporin NUP188
	1.87139	-0.445919	Q5SSJ5	Heterochromatin protein 1-binding protein 3
	0.364818	-0.0856196	Q5T749	Keratinocyte proline-rich protein
	1.95978	-1.07516	Q5T750	Protein KPLCE
	1.41552	-0.250045	Q5TEC6	Histone H3-7
	1.34448	-0.719845	Q5VT52	Regulation of nuclear pre-mRNA domain-containing protein 2
	0.67071	-0.561056	Q5VYK3	Proteasome adapter and scaffold protein ECM29
	0.782424	0.968452	Q66PJ3	ADP-ribosylation factor-like protein 6-interacting protein 4
	0.846469	0.240206	Q68CZ2	Tensin-3
	0.488138	0.540701	Q68E01	Integrator complex subunit 3
	1.17696	-0.555781	Q69YN4	Protein virilizer homolog
	1.89294	1.70946	Q6DKI1	Ribosomal protein uL30-like
	0.211439	0.621411	Q6FI81	Anamorsin
	1.77148	1.8455	Q6L8Q7	2',5'-phosphodiesterase 12
	1.58165	-0.307726	Q6P2Q9	Pre-mRNA-processing-splicing factor 8
	1.06578	-0.594531	Q6P996	Pyridoxal-dependent decarboxylase domain-containing protein 1
	1.55724	0.378651	Q6PI48	Aspartate--tRNA ligase, mitochondrial
	1.06863	1.18026	Q6PJT7	Zinc finger CCCH domain-containing protein 14
	0.116248	0.0426127	Q6PKG0	La-related protein 1
	0.163133	-0.159708	Q6R327	Rapamycin-insensitive companion of mTOR
	0.238679	0.182865	Q6UWP8	Suprabasin
	1.19915	-1.07213	Q70E73	Ras-associated and pleckstrin homology domains-containing protein 1
	1.77607	0.513973	Q71UM5	Ribosomal protein eS27-like
	0.921734	0.239257	Q7KZF4	Staphylococcal nuclease domain-containing protein 1
	1.872	1.0494	Q7L0Y3	tRNA methyltransferase 10 homolog C
	1.41759	-3.722	Q7RTS7	Keratin, type II cytoskeletal 74
	1.04633	0.677608	Q7Z2T5	tRNA (guanine(27)-N(2))-dimethyltransferase
	1.43532	0.754789	Q7Z2Z2	Elongation factor-like GTPase 1
	0.700882	0.795659	Q7Z417	FMR1-interacting protein NUFIP2
	0.0137918	-0.0117153	Q7Z460	CLIP-associating protein 1
	0.172773	-0.108153	Q7Z478	ATP-dependent RNA helicase DHX29
	1.82428	-1.82196	Q7Z4Q2	HEAT repeat-containing protein 3
	0.990538	0.439828	Q7Z4W1	L-xylulose reductase
	0.106138	-0.0548744	Q7Z739	YTH domain-containing family protein 3
	1.64556	-0.702445	Q86UK7	E3 ubiquitin-protein ligase ZNF598
	1.4826	0.575778	Q86UP2	Kinectin
	0.518488	0.0648549	Q86VP6	Cullin-associated NEDD8-dissociated protein 1
	0.463818	-0.382597	Q86XP3	ATP-dependent RNA helicase DDX42
	0.0103044	0.00735219	Q8IX01	SURP and G-patch domain-containing protein 2
	0.015286	0.033062	Q8IX12	Cell division cycle and apoptosis regulator protein 1
	0.566871	0.47566	Q8IXB1	DnaJ homolog subfamily C member 10
	0.673174	-0.480979	Q8IY81	pre-rRNA 2'-O-ribose RNA methyltransferase FTSJ3
	1.66085	-0.276532	Q8IYB3	Serine/arginine repetitive matrix protein 1
	1.72994	-0.460617	Q8IZL8	Proline-, glutamic acid- and leucine-rich protein 1
	1.84804	1.91082	Q8IZQ5	Selenoprotein H
	0.494533	0.530143	Q8N0U8	Vitamin K epoxide reductase complex subunit 1-like protein 1
	0.165738	0.0459251	Q8N0X7	Spartin
	1.0785	-0.259085	Q8N1G4	Leucine-rich repeat-containing protein 47
	1.02115	-0.306883	Q8N1N4	Keratin, type II cytoskeletal 78
	1.63075	0.912026	Q8N3U4	Cohesin subunit SA-2
	1.50547	0.426132	Q8N3X1	Formin-binding protein 4
	0.179496	0.159705	Q8N543	Prolyl 3-hydroxylase OGFOD1
	1.90019	-0.825943	Q8N556	Actin filament-associated protein 1
	1.1119	-0.270866	Q8NAV1	Pre-mRNA-splicing factor 38A
	1.87451	0.317275	Q8NC51	SERPINE1 mRNA-binding protein 1
	0.00737389	-0.0666237	Q8NCK7	Monocarboxylate transporter 11
	1.87585	1.74279	Q8NCW5	NAD(P)H-hydrate epimerase
	0.580718	0.357372	Q8NDH3	Probable aminopeptidase NPEPL1
	1.71159	-0.745243	Q8NFJ5	Retinoic acid-induced protein 3
	1.72039	-0.383435	Q8TB61	Adenosine 3'-phospho 5'-phosphosulfate transporter 1
	0.455219	-0.207051	Q8TDD1	ATP-dependent RNA helicase DDX54
	1.92704	-0.280385	Q8TEQ6	Gem-associated protein 5
	0.348189	0.377029	Q8TF01	Arginine/serine-rich protein PNISR
	1.89886	-2.33767	Q8WUY1	Protein THEM6
	0.0136334	-0.015701	Q8WVV9	Heterogeneous nuclear ribonucleoprotein L-like
	1.25849	0.652466	Q8WX92	Negative elongation factor B
	0.451722	0.469128	Q8WXI9	Transcriptional repressor p66-beta
	0.802791	0.164669	Q92499	ATP-dependent RNA helicase DDX1
	1.28309	-0.996931	Q92503	SEC14-like protein 1
	1.46539	-0.737961	Q92504	Zinc transporter SLC39A7
	0.264324	0.175007	Q92530	Proteasome inhibitor PI31 subunit
	0.0301968	-0.115423	Q92621	Nuclear pore complex protein Nup205
	0.510811	0.576045	Q92685	Dol-P-Man:Man(5)GlcNAc(2)-PP-Dol alpha-1,3-mannosyltransferase
	1.93575	1.27489	Q92734	Protein TFG
	1.25985	0.635074	Q92804	TATA-binding protein-associated factor 2N
	1.88627	0.208192	Q92841	Probable ATP-dependent RNA helicase DDX17
	0.569029	-0.307158	Q92888	Rho guanine nucleotide exchange factor 1
	1.68996	-1.09724	Q92900	Regulator of nonsense transcripts 1
	0.410623	0.183707	Q92917	G-patch domain and KOW motifs-containing protein
	0.542347	0.160317	Q92922	SWI/SNF complex subunit SMARCC1
	1.94817	-0.331833	Q93008	Ubiquitin carboxyl-terminal hydrolase 9X
	1.66723	0.661765	Q93009	Ubiquitin carboxyl-terminal hydrolase 7
	0.147088	0.0310125	Q969U7	Proteasome assembly chaperone 2
	0.255904	0.246759	Q96A65	Exocyst complex component 4
	1.08894	-0.552736	Q96AA3	Man(5)GlcNAc(2)-PP-dolichol translocation protein RFT1
	0.926804	0.185643	Q96AC1	Fermitin family homolog 2
	1.55414	1.57212	Q96AZ6	Interferon-stimulated gene 20 kDa protein
	0.634236	0.470781	Q96C86	m7GpppX diphosphatase
	0.437179	0.465272	Q96C90	Protein phosphatase 1 regulatory subunit 14B
	0.0253719	0.022831	Q96CP2	FLYWCH family member 2
	0.271225	0.401735	Q96CS3	FAS-associated factor 2
	1.74319	0.787806	Q96DI7	U5 small nuclear ribonucleoprotein 40 kDa protein
	0.862252	0.317577	Q96EP5	DAZ-associated protein 1
	0.715374	0.462495	Q96FW1	Ubiquitin thioesterase OTUB1
	0.672179	0.426084	Q96I99	Succinate--CoA ligase [GDP-forming] subunit beta, mitochondrial
	0.953663	0.698946	Q96KG9	N-terminal kinase-like protein
	0.588771	0.616667	Q96N66	Membrane-bound acylglycerophosphatidylinositol O-acyltransferase MBOAT7
	1.1779	0.31776	Q96P70	Importin-9
	1.47799	0.454695	Q96Q06	Perilipin-4
	0.626521	0.151127	Q96QD8	Sodium-coupled neutral amino acid symporter 2
	1.06935	0.412694	Q96RP9	Elongation factor G, mitochondrial
	0.448121	0.23734	Q96RS6	NudC domain-containing protein 1
	1.61477	0.465715	Q96S55	ATPase WRNIP1
	1.00184	0.106714	Q99497	Parkinson disease protein 7
	0.822319	1.83618	Q99733	Nucleosome assembly protein 1-like 4
	1.67436	0.615483	Q99798	Aconitate hydratase, mitochondrial
	1.51081	-0.112905	Q99832	T-complex protein 1 subunit eta
	1.82467	0.186385	Q99873	Protein arginine N-methyltransferase 1
	0.829918	-0.249529	Q9BPX3	Condensin complex subunit 3
	0.729916	0.363444	Q9BQ52	Zinc phosphodiesterase ELAC protein 2
	0.163921	-0.069444	Q9BRP1	Programmed cell death protein 2-like
	0.51982	0.796327	Q9BS26	Endoplasmic reticulum resident protein 44
	1.52733	-1.23155	Q9BSJ2	Gamma-tubulin complex component 2
	1.71715	1.44277	Q9BTY7	Protein HGH1 homolog
	1.58023	-0.417925	Q9BU76	Multiple myeloma tumor-associated protein 2
	0.44182	0.14469	Q9BUF5	Tubulin beta-6 chain
	1.56481	-0.296517	Q9BUJ2	Heterogeneous nuclear ribonucleoprotein U-like protein 1
	0.449316	0.25399	Q9BUP3	Protein HTATIP2
	1.46669	0.271686	Q9BW60	Very long chain fatty acid elongase 1
	1.32913	-0.661692	Q9BWD1	Acetyl-CoA acetyltransferase, cytosolic
	1.88226	1.17022	Q9BX68	Adenosine 5'-monophosphoramidase HINT2
	0.962482	0.810793	Q9BXS5	AP-1 complex subunit mu-1
	1.67809	1.28236	Q9BXW7	Haloacid dehalogenase-like hydrolase domain-containing 5
	1.78375	-1.57244	Q9BXW9	Fanconi anemia group D2 protein
	1.12152	1.19481	Q9BY32	Inosine triphosphate pyrophosphatase
	1.40168	0.99976	Q9BY42	Replication termination factor 2
	1.94988	-0.93863	Q9BYC9	Large ribosomal subunit protein bL20m
	1.975	0.386045	Q9BZZ5	Apoptosis inhibitor 5
	0.702316	0.617054	Q9C0C2	182 kDa tankyrase-1-binding protein
	0.672895	-0.414497	Q9GZR7	ATP-dependent RNA helicase DDX24
	1.42818	1.09057	Q9H0U3	Dolichyl-diphosphooligosaccharide--protein glycosyltransferase subunit MAGT1
	1.26071	1.35576	Q9H299	SH3 domain-binding glutamic acid-rich-like protein 3
	0.158442	0.0431881	Q9H307	Pinin
	0.34086	0.486307	Q9H3K6	BolA-like protein 2
	1.04967	-1.94148	Q9H3S7	Tyrosine-protein phosphatase non-receptor type 23
	0.348057	0.209815	Q9H3U1	Protein unc-45 homolog A
	1.23454	0.89808	Q9H479	Fructosamine-3-kinase
	0.603777	-0.684667	Q9H4A3	Serine/threonine-protein kinase WNK1
	0.646148	-0.269476	Q9H4A4	Aminopeptidase B
	0.866552	0.543921	Q9H7D7	WD repeat-containing protein 26
	0.98096	0.871975	Q9H7Z7	Prostaglandin E synthase 2
	0.672675	1.19834	Q9H832	Ubiquitin-conjugating enzyme E2 Z
	0.325655	0.5053	Q9H8H3	Thiol S-methyltransferase TMT1A
	1.60842	1.37231	Q9H9B4	Sideroflexin-1
	1.7175	1.16785	Q9HA64	Ketosamine-3-kinase
	1.54067	-0.477327	Q9HC35	Echinoderm microtubule-associated protein-like 4
	1.19912	0.161556	Q9NNW7	Thioredoxin reductase 2, mitochondrial
	1.80613	0.396104	Q9NP81	Serine--tRNA ligase, mitochondrial
	1.35834	1.31314	Q9NPD3	Exosome complex component RRP41
	0.96831	-0.272994	Q9NQ29	Putative RNA-binding protein Luc7-like 1
	0.100454	-0.035162	Q9NQC3	Reticulon-4
	1.71942	1.16707	Q9NQW7	Xaa-Pro aminopeptidase 1
	1.60554	-1.55863	Q9NR09	Dual E2 ubiquitin-conjugating enzyme/E3 ubiquitin-protein ligase BIRC6
	1.85435	0.27589	Q9NR30	Nucleolar RNA helicase 2
	1.27652	0.12864	Q9NR31	Small COPII coat GTPase SAR1A
	1.67832	-0.247234	Q9NR45	N-acetylneuraminate-9-phosphate synthase
	0.0834154	0.261951	Q9NR56	Muscleblind-like protein 1
	1.34086	0.908892	Q9NRN7	L-aminoadipate-semialdehyde dehydrogenase-phosphopantetheinyl transferase
	1.92016	1.26339	Q9NRR5	Ubiquilin-4
	1.9567	0.913394	Q9NRV9	Heme-binding protein 1
	1.24804	0.358087	Q9NRW3	DNA dC->dU-editing enzyme APOBEC-3C
	0.226275	0.170607	Q9NRX4	14 kDa phosphohistidine phosphatase
	0.714307	0.198406	Q9NT62	Ubiquitin-like-conjugating enzyme ATG3
	0.0332766	-0.0363229	Q9NTI5	Sister chromatid cohesion protein PDS5 homolog B
	0.9853	-0.163477	Q9NTJ3	Structural maintenance of chromosomes protein 4
	0.095938	0.146043	Q9NTZ6	RNA-binding protein 12
	1.2907	-0.930016	Q9NU22	Midasin
	0.419161	0.390375	Q9NVI7	ATPase family AAA domain-containing protein 3A
	0.958335	1.62329	Q9NWB6	Arginine and glutamate-rich protein 1
	1.1514	0.527688	Q9NX70	Mediator of RNA polymerase II transcription subunit 29
	0.511764	0.602253	Q9NXG2	THUMP domain-containing protein 1
	0.535356	0.629865	Q9NXH9	tRNA (guanine(26)-N(2))-dimethyltransferase
	0.538762	0.0916783	Q9NXV6	CDKN2A-interacting protein
	1.68468	1.75771	Q9NYP7	Very long chain fatty acid elongase 5
	1.07202	-1.05007	Q9NYV4	Cyclin-dependent kinase 12
	1.63426	-0.13957	Q9NZ01	Very-long-chain enoyl-CoA reductase
	1.55435	0.983327	Q9NZ08	Endoplasmic reticulum aminopeptidase 1
	1.60396	-0.428532	Q9NZB2	Constitutive coactivator of PPAR-gamma-like protein 1
	1.47786	0.372609	Q9NZE8	Large ribosomal subunit protein bL35m
	1.6695	1.61824	Q9NZT2	Opioid growth factor receptor
	1.66336	-0.76881	Q9P0S9	Transmembrane protein 14C
	1.67702	1.31664	Q9P0V9	Septin-10
	1.90477	-0.656682	Q9P258	Protein RCC2
	0.387638	0.774467	Q9P2X0	Dolichol-phosphate mannosyltransferase subunit 3
	1.56919	0.597243	Q9UBB4	Ataxin-10
	1.41409	-0.784993	Q9UBF2	Coatomer subunit gamma-2
	0.231928	-0.206553	Q9UBI6	Guanine nucleotide-binding protein G(I)/G(S)/G(O) subunit gamma-12
	1.79017	0.367153	Q9UBK8	Methionine synthase reductase
	1.7778	-0.286934	Q9UBM7	7-dehydrocholesterol reductase
	1.48715	-0.694622	Q9UDY2	Tight junction protein 2
	0.648418	0.153346	Q9UG63	ATP-binding cassette sub-family F member 2
	1.64927	-0.293601	Q9UHB6	LIM domain and actin-binding protein 1
	0.962953	0.153083	Q9UHB9	Signal recognition particle subunit SRP68
	0.819726	-0.0888437	Q9UHD8	Septin-9
	0.60434	0.140794	Q9UHR4	BAR/IMD domain-containing adapter protein 2-like 1
	0.585468	0.367856	Q9UI10	Translation initiation factor eIF2B subunit delta
	0.556979	0.541635	Q9UI12	V-type proton ATPase subunit H
	0.476803	-0.210009	Q9UI30	Multifunctional methyltransferase subunit TRM112-like protein
	1.36166	0.843579	Q9UJS0	Electrogenic aspartate/glutamate antiporter SLC25A13, mitochondrial
	1.41308	1.05919	Q9UJY4	ADP-ribosylation factor-binding protein GGA2
	0.150251	0.18198	Q9UJZ1	Stomatin-like protein 2, mitochondrial
	0.0373311	0.0101382	Q9UKJ3	G patch domain-containing protein 8
	1.97412	1.30242	Q9UNF0	Protein kinase C and casein kinase substrate in neurons protein 2
	1.18977	-1.10088	Q9UPN3	Microtubule-actin cross-linking factor 1, isoforms 1/2/3/4/5
	1.40139	1.03007	Q9UPN9	E3 ubiquitin-protein ligase TRIM33
	0.00427596	0.00148996	Q9UPQ0	LIM and calponin homology domains-containing protein 1
	1.65395	-0.222636	Q9UQ80	Proliferation-associated protein 2G4
	1.24559	0.174731	Q9Y230	RuvB-like 2
	0.863254	-0.31061	Q9Y262	Eukaryotic translation initiation factor 3 subunit L
	1.43656	0.605539	Q9Y266	Nuclear migration protein nudC
	0.677552	0.562147	Q9Y295	Developmentally-regulated GTP-binding protein 1
	1.37649	-0.622693	Q9Y2A7	Nck-associated protein 1
	1.9519	0.704456	Q9Y2L1	Exosome complex exonuclease RRP44
	0.165755	-0.0950565	Q9Y2T3	Guanine deaminase
	1.70502	-0.191241	Q9Y2W1	Thyroid hormone receptor-associated protein 3
	0.498101	0.174192	Q9Y2Z0	Protein SGT1 homolog
	0.781187	0.922928	Q9Y333	U6 snRNA-associated Sm-like protein LSm2
	1.35241	1.43392	Q9Y3A5	Ribosome maturation protein SBDS
	1.55175	1.00077	Q9Y3B8	Oligoribonuclease, mitochondrial
	1.12562	0.39918	Q9Y3E0	Vesicle transport protein GOT1B
	1.15373	0.970789	Q9Y3E5	Peptidyl-tRNA hydrolase 2, mitochondrial
	0.139206	0.0341943	Q9Y3I0	RNA-splicing ligase RtcB homolog
	1.88007	-1.844	Q9Y3T9	Nucleolar complex protein 2 homolog
	0.533901	-0.659109	Q9Y3Y2	Chromatin target of PRMT1 protein
	1.84088	-1.11939	Q9Y4E8	Ubiquitin carboxyl-terminal hydrolase 15
	1.26502	0.649852	Q9Y4X5	E3 ubiquitin-protein ligase ARIH1
	0.0448468	0.0231873	Q9Y520	Protein PRRC2C
	1.26211	0.580176	Q9Y570	Protein phosphatase methylesterase 1
	1.14327	1.04058	Q9Y5A9	YTH domain-containing family protein 2
	0.945983	0.864959	Q9Y5L0	Transportin-3
	1.0288	0.899293	Q9Y6E2	eIF5-mimic protein 1
	0.0374955	0.00622845	Q9Y6G9	Cytoplasmic dynein 1 light intermediate chain 1
	1.18029	0.644671	Q9Y6Y8	SEC23-interacting protein

## Sheet: IAAF51vsIAA
Significance	–Log(P-Value)	Difference	Protein ID	Description
1	4.01394	-4.11493	A6NHG4	D-dopachrome decarboxylase-like protein
1	2.07026	-2.74736	O14737	Programmed cell death protein 5
1	5.36899	-4.1074	O43324	Eukaryotic translation elongation factor 1 epsilon-1
1	2.97428	-2.74661	O43427	Acidic fibroblast growth factor intracellular-binding protein
1	3.55718	-2.2995	O60610	Protein diaphanous homolog 1
1	2.29911	-2.54748	O60678	Protein arginine N-methyltransferase 3
1	3.89663	-2.74739	O75122	CLIP-associating protein 2
1	3.1635	-2.07652	O75934	Pre-mRNA-splicing factor SPF27
1	2.68232	-3.09107	O76024	Wolframin
1	3.68779	-2.9218	O94776	Metastasis-associated protein MTA2
1	5.10195	-3.16853	O95163	Elongator complex protein 1
1	5.67314	-2.10209	O95336	6-phosphogluconolactonase
1	4.56438	-4.06894	O95926	Pre-mRNA-splicing factor SYF2
1	4.5115	-2.09391	P04844	Dolichyl-diphosphooligosaccharide--protein glycosyltransferase subunit 2
1	5.11477	-2.46928	P05387	Large ribosomal subunit protein P2
1	5.03968	-4.61176	P10515	Dihydrolipoyllysine-residue acetyltransferase component of pyruvate dehydrogenase complex, mitochondrial
1	4.58715	-2.79773	P16403	Histone H1.2
1	4.71896	-3.43037	P19404	NADH dehydrogenase [ubiquinone] flavoprotein 2, mitochondrial
1	4.72106	-3.11618	P25205	DNA replication licensing factor MCM3
1	4.40053	-2.15649	P25705	ATP synthase F(1) complex subunit alpha, mitochondrial
1	3.75293	-2.00387	P29144	Tripeptidyl-peptidase 2
1	5.26262	-2.34326	P30050	Large ribosomal subunit protein uL11
1	4.21849	-2.99313	P30153	Serine/threonine-protein phosphatase 2A 65 kDa regulatory subunit A alpha isoform
1	2.00314	-2.03584	P30260	Cell division cycle protein 27 homolog
1	3.02233	-2.51982	P37108	Signal recognition particle 14 kDa protein
1	4.04377	-2.8035	P41236	Protein phosphatase inhibitor 2
1	3.47663	-3.06984	P42345	Serine/threonine-protein kinase mTOR
1	2.70683	-2.61124	P43304	Glycerol-3-phosphate dehydrogenase, mitochondrial
1	5.79508	-2.6153	P47897	Glutamine--tRNA ligase
1	2.33767	-2.2226	P48147	Prolyl endopeptidase
1	4.57155	-2.00635	P49023	Paxillin
1	5.17679	-2.54655	P49792	E3 SUMO-protein ligase RanBP2
1	4.03856	-3.01967	P52735	Guanine nucleotide exchange factor VAV2
1	5.34457	-2.46202	P53621	Coatomer subunit alpha
1	4.01256	-2.89304	P57088	Transmembrane protein 33
1	3.0601	-2.52889	P58546	Myotrophin
1	2.70761	-3.36163	P60059	Protein transport protein Sec61 subunit gamma
1	4.32255	-2.06204	P61088	Ubiquitin-conjugating enzyme E2 N
1	5.17303	-2.85422	P61604	10 kDa heat shock protein, mitochondrial
1	5.29594	-5.2349	P62191	26S proteasome regulatory subunit 4
1	2.89601	-2.27438	P62269	Small ribosomal subunit protein uS13
1	4.61556	-3.9272	P62750	Large ribosomal subunit protein uL23
1	3.73859	-2.08479	P78527	DNA-dependent protein kinase catalytic subunit
1	4.42176	-3.82774	Q01844	RNA-binding protein EWS
1	2.50417	-2.76812	Q12962	Transcription initiation factor TFIID subunit 10
1	3.86481	-2.02954	Q12996	Cleavage stimulation factor subunit 3
1	4.97914	-2.1286	Q13428	Treacle protein
1	2.70183	-3.81768	Q14562	ATP-dependent RNA helicase DHX8
1	3.34024	-2.16079	Q14738	Serine/threonine-protein phosphatase 2A 56 kDa regulatory subunit delta isoform
1	4.38071	-2.09487	Q14847	LIM and SH3 domain protein 1
1	6.22261	-2.5197	Q14C86	GTPase-activating protein and VPS9 domain-containing protein 1
1	3.44401	-2.46614	Q15437	Protein transport protein Sec23B
1	4.60491	-3.86177	Q15796	Mothers against decapentaplegic homolog 2
1	4.17899	-3.78343	Q5BKZ1	DBIRD complex subunit ZNF326
1	4.14577	-4.16423	Q5UIP0	Telomere-associated protein RIF1
1	4.29468	-5.53759	Q5VTR2	E3 ubiquitin-protein ligase BRE1A
1	3.37433	-2.16624	Q6R327	Rapamycin-insensitive companion of mTOR
1	2.57289	-2.06076	Q6UWP8	Suprabasin
1	2.37624	-2.1871	Q7L0Y3	tRNA methyltransferase 10 homolog C
1	6.86041	-2.92555	Q7L4I2	Arginine/serine-rich coiled-coil protein 2
1	2.30853	-3.21137	Q7L9L4	MOB kinase activator 1B
1	2.74712	-2.22542	Q7Z417	FMR1-interacting protein NUFIP2
1	3.51668	-2.98522	Q7Z460	CLIP-associating protein 1
1	2.83984	-3.23322	Q7Z4Q2	HEAT repeat-containing protein 3
1	2.41555	-3.44651	Q7Z794	Keratin, type II cytoskeletal 1b
1	5.47693	-2.13486	Q8IY81	pre-rRNA 2'-O-ribose RNA methyltransferase FTSJ3
1	6.00492	-2.40774	Q8N1G4	Leucine-rich repeat-containing protein 47
1	2.75653	-2.31044	Q8N543	Prolyl 3-hydroxylase OGFOD1
1	2.90911	-3.14853	Q8N7H5	RNA polymerase II-associated factor 1 homolog
1	5.05896	-3.5365	Q8NCW5	NAD(P)H-hydrate epimerase
1	6.4825	-6.6513	Q8NE71	ATP-binding cassette sub-family F member 1
1	3.1746	-3.90451	Q8NEJ9	Neuroguidin
1	4.62643	-4.97932	Q8NI27	THO complex subunit 2
1	3.0516	-2.2473	Q8TEA8	D-aminoacyl-tRNA deacylase 1
1	3.2063	-2.40995	Q8WVV9	Heterogeneous nuclear ribonucleoprotein L-like
1	2.53245	-2.11112	Q8WWI1	LIM domain only protein 7
1	3.19438	-2.00875	Q8WXI9	Transcriptional repressor p66-beta
1	3.79135	-4.00811	Q92522	Histone H1.10
1	3.32702	-2.69173	Q92530	Proteasome inhibitor PI31 subunit
1	5.19746	-2.38751	Q92616	Stalled ribosome sensor GCN1
1	3.44481	-2.33467	Q92922	SWI/SNF complex subunit SMARCC1
1	2.19635	-2.01076	Q96C90	Protein phosphatase 1 regulatory subunit 14B
1	3.49344	-2.46624	Q96HR8	H/ACA ribonucleoprotein complex non-core subunit NAF1
1	4.76918	-4.3036	Q9BSD7	Cancer-related nucleoside-triphosphatase
1	4.21774	-3.46654	Q9BSJ2	Gamma-tubulin complex component 2
1	3.33295	-3.28143	Q9BVC6	Voltage-gated monoatomic cation channel TMEM109
1	3.53331	-4.01608	Q9BZH6	WD repeat-containing protein 11
1	4.79075	-2.14133	Q9GZT3	SRA stem-loop-interacting RNA-binding protein, mitochondrial
1	4.09672	-2.0359	Q9H0U4	Ras-related protein Rab-1B
1	3.81586	-2.67818	Q9H2M9	Rab3 GTPase-activating protein non-catalytic subunit
1	4.62806	-2.17309	Q9H8H2	ATP-dependent DNA helicase DDX31
1	2.80014	-2.01415	Q9NNW7	Thioredoxin reductase 2, mitochondrial
1	4.52692	-2.58202	Q9NP79	Vacuolar protein sorting-associated protein VTA1 homolog
1	3.89892	-2.4352	Q9NQW7	Xaa-Pro aminopeptidase 1
1	4.35787	-3.17527	Q9NRX4	14 kDa phosphohistidine phosphatase
1	3.05857	-2.88703	Q9NTI5	Sister chromatid cohesion protein PDS5 homolog B
1	3.74258	-2.63142	Q9UDY2	Tight junction protein 2
1	4.91343	-2.39012	Q9UHX1	Poly(U)-binding-splicing factor PUF60
1	2.42776	-2.09957	Q9UI12	V-type proton ATPase subunit H
1	2.9037	-3.56559	Q9Y241	HIG1 domain family member 1A, mitochondrial
1	2.93335	-3.74876	Q9Y281	Cofilin-2
1	2.43385	-2.77995	Q9Y3Y2	Chromatin target of PRMT1 protein
1	4.87004	-2.14909	Q9Y4W2	Ribosomal biogenesis protein LAS1L
1	5.85908	-2.05453	Q9Y678	Coatomer subunit gamma-1
1	4.4444	-4.51035	Q9Y6C9	Mitochondrial carrier homolog 2
	3.5241	2.19659	O00148	ATP-dependent RNA helicase DDX39A
	3.19146	2.3431	O95197	Reticulon-3
	2.48422	2.09506	O95628	CCR4-NOT transcription complex subunit 4
	6.34289	2.28488	P00846	ATP synthase F(0) complex subunit a
	3.10304	4.03053	P04083	Annexin A1
	4.30121	2.24334	P09211	Glutathione S-transferase P
	2.43629	2.60368	P12081	Histidine--tRNA ligase, cytoplasmic
	3.44144	2.40742	P18077	Large ribosomal subunit protein eL33
	2.53625	2.1083	P19338	Nucleolin
	3.70459	2.65598	P22392	Nucleoside diphosphate kinase B
	2.11655	2.72055	P32320	Cytidine deaminase
	2.65437	2.24636	P33176	Kinesin-1 heavy chain
	2.51894	2.17326	P37840	Alpha-synuclein
	5.38692	2.19426	P46781	Small ribosomal subunit protein uS4
	2.50772	3.07603	P48643	T-complex protein 1 subunit epsilon
	3.98339	2.1483	P52209	6-phosphogluconate dehydrogenase, decarboxylating
	2.32932	2.63487	P52597	Heterogeneous nuclear ribonucleoprotein F
	3.62929	2.14317	P60900	Proteasome subunit alpha type-6
	2.26233	2.18138	P62273	Small ribosomal subunit protein uS14
	3.83951	3.15256	P62280	Small ribosomal subunit protein uS17
	2.46132	2.28604	P62906	Large ribosomal subunit protein uL1
	2.90001	2.57457	P63241	Eukaryotic translation initiation factor 5A-1
	3.09159	2.6259	P84103	Serine/arginine-rich splicing factor 3
	3.95032	2.64743	Q00325	Solute carrier family 25 member 3
	3.18907	4.66358	Q03938	Zinc finger protein 90
	5.49743	3.25758	Q04941	Proteolipid protein 2
	2.85338	2.7719	Q06323	Proteasome activator complex subunit 1
	2.70917	2.02828	Q13642	Four and a half LIM domains protein 1
	6.72327	2.65115	Q14444	Caprin-1
	2.42507	2.00446	Q15021	Condensin complex subunit 1
	4.31873	2.81389	Q71DI3	Histone H3.2
	2.77309	2.4214	Q96GA7	Serine dehydratase-like
	5.62666	3.04069	Q9BSA4	Protein tweety homolog 2
	5.9234	3.23065	Q9C0C9	(E3-independent) E2 ubiquitin-conjugating enzyme
	3.46039	2.20013	Q9H4A4	Aminopeptidase B
	2.04472	-1.06952	A6NDU8	RAB7A-interacting MON1-CCZ1 complex subunit 1
	2.27133	-0.428047	A6NHL2	Tubulin alpha chain-like 3
	2.72474	-1.19835	A6NHR9	Structural maintenance of chromosomes flexible hinge domain-containing protein 1
	2.22189	1.55343	B5ME19	Eukaryotic translation initiation factor 3 subunit C-like protein
	2.2199	-1.83528	O00178	GTP-binding protein 1
	3.26616	-1.77917	O00231	26S proteasome non-ATPase regulatory subunit 11
	3.24292	-0.274148	O00410	Importin-5
	2.15391	-0.282471	O00429	Dynamin-1-like protein
	3.14171	-0.617831	O00469	Procollagen-lysine,2-oxoglutarate 5-dioxygenase 2
	4.89541	-1.62546	O00487	26S proteasome non-ATPase regulatory subunit 14
	2.04823	-0.913835	O00629	Importin subunit alpha-3
	3.82727	1.95883	O00764	Pyridoxal kinase
	2.6522	-1.63476	O14530	Thioredoxin domain-containing protein 9
	2.03715	-0.712148	O14880	Glutathione S-transferase 3, mitochondrial
	3.10465	-0.709062	O14929	Histone acetyltransferase type B catalytic subunit
	3.18361	1.95357	O14949	Cytochrome b-c1 complex subunit 8
	2.04347	-0.799896	O15027	Protein transport protein Sec16A
	3.08815	-1.41745	O15042	U2 snRNP-associated SURP motif-containing protein
	2.11408	0.915415	O15067	Phosphoribosylformylglycinamidine synthase
	2.4148	1.24874	O15145	Actin-related protein 2/3 complex subunit 3
	2.22398	0.729068	O15371	Eukaryotic translation initiation factor 3 subunit D
	2.1526	-0.721988	O15427	Monocarboxylate transporter 4
	3.43355	1.85346	O43242	26S proteasome non-ATPase regulatory subunit 3
	3.49205	-1.97734	O43252	Bifunctional 3'-phosphoadenosine 5'-phosphosulfate synthase 1
	3.77187	-1.19613	O43264	Centromere/kinetochore protein zw10 homolog
	3.11661	-1.91947	O43447	Peptidyl-prolyl cis-trans isomerase H
	3.24721	-1.78984	O43592	Exportin-T
	3.80731	0.696472	O43660	Pleiotropic regulator 1
	2.94152	-0.811228	O43707	Alpha-actinin-4
	3.30162	-1.15232	O60216	Double-strand-break repair protein rad21 homolog
	4.37048	-1.92475	O60427	Acyl-CoA (8-3)-desaturase
	2.69788	-1.75792	O60749	Sorting nexin-2
	3.2568	-1.44627	O60814	Histone H2B type 1-K
	3.25077	-1.71721	O60888	Protein CutA
	2.72287	-0.507142	O75083	WD repeat-containing protein 1
	2.02151	1.06656	O75347	Tubulin-specific chaperone A
	3.58682	-0.881028	O75352	Mannose-P-dolichol utilization defect 1 protein
	3.20568	-1.00286	O75369	Filamin-B
	4.36459	-1.88012	O75390	Citrate synthase, mitochondrial
	3.61646	-0.624095	O75400	Pre-mRNA-processing factor 40 homolog A
	2.23296	-0.722708	O75533	Splicing factor 3B subunit 1
	2.63833	-1.75618	O75569	Interferon-inducible double-stranded RNA-dependent protein kinase activator A
	2.40539	-1.30039	O75607	Nucleoplasmin-3
	2.33733	1.37768	O75643	U5 small nuclear ribonucleoprotein 200 kDa helicase
	3.16641	-0.593306	O75694	Nuclear pore complex protein Nup155
	2.24765	-1.00073	O76021	Ribosomal L1 domain-containing protein 1
	3.21867	-1.13332	O94760	N(G),N(G)-dimethylarginine dimethylaminohydrolase 1
	2.64808	-1.70761	O94826	Mitochondrial import receptor subunit TOM70
	4.75955	-0.776101	O95155	Ubiquitin conjugation factor E4 B
	2.42946	-1.37306	O95202	Mitochondrial proton/calcium exchanger protein
	3.21373	-1.18945	O95239	Chromosome-associated kinesin KIF4A
	2.53331	-1.45454	O95373	Importin-7
	2.10323	1.00986	O95433	Activator of 90 kDa heat shock protein ATPase homolog 1
	2.93659	-1.8332	O95487	Protein transport protein Sec24B
	4.69723	-1.82761	O95573	Fatty acid CoA ligase Acsl3
	3.79246	1.48922	O95816	BAG family molecular chaperone regulator 2
	2.25288	-0.871531	O96008	Mitochondrial import receptor subunit TOM40 homolog
	2.75791	1.56417	O96019	Actin-like protein 6A
	3.58318	-1.59763	P00390	Glutathione reductase, mitochondrial
	3.2842	-0.717451	P00403	Cytochrome c oxidase subunit 2
	2.89048	-1.61771	P00414	Cytochrome c oxidase subunit 3
	2.75248	0.84669	P00505	Aspartate aminotransferase, mitochondrial
	2.06698	-1.22611	P00533	Epidermal growth factor receptor
	2.7337	-0.106572	P00558	Phosphoglycerate kinase 1
	3.47729	-0.805722	P02533	Keratin, type I cytoskeletal 14
	4.36058	-1.01611	P02545	Prelamin-A/C
	3.97677	-1.05678	P02786	Transferrin receptor protein 1
	4.05777	1.16211	P03905	NADH-ubiquinone oxidoreductase chain 4
	3.26498	0.611891	P04080	Cystatin-B
	2.36156	-0.849019	P04150	Glucocorticoid receptor
	3.63265	-0.266075	P04181	Ornithine aminotransferase, mitochondrial
	4.11325	-0.317072	P04406	Glyceraldehyde-3-phosphate dehydrogenase
	2.46852	-0.940086	P04439	HLA class I histocompatibility antigen, A alpha chain
	3.13107	-0.980066	P04843	Dolichyl-diphosphooligosaccharide--protein glycosyltransferase subunit 1
	5.09673	-1.56989	P04908	Histone H2A type 1-B/E
	5.40618	-1.64423	P05023	Sodium/potassium-transporting ATPase subunit alpha-1
	2.50432	1.60271	P05141	ADP/ATP translocase 2
	3.13647	-0.967121	P05161	Ubiquitin-like protein ISG15
	3.81253	-0.985911	P05165	Propionyl-CoA carboxylase alpha chain, mitochondrial
	3.93471	-1.18292	P05198	Eukaryotic translation initiation factor 2 subunit 1
	2.9808	1.48596	P05386	Large ribosomal subunit protein P1
	2.73514	0.603587	P05388	Large ribosomal subunit protein uL10
	3.6015	0.937468	P05783	Keratin, type I cytoskeletal 18
	2.52226	-0.779424	P06454	Prothymosin alpha
	2.24165	0.658094	P06744	Glucose-6-phosphate isomerase
	2.18498	1.74392	P06753	Tropomyosin alpha-3 chain
	5.4193	0.908187	P07195	L-lactate dehydrogenase B chain
	3.95538	0.822868	P07237	Protein disulfide-isomerase
	3.86598	0.734634	P07437	Tubulin beta chain
	4.08897	-1.63697	P07741	Adenine phosphoribosyltransferase
	3.41878	-1.38111	P07910	Heterogeneous nuclear ribonucleoproteins C1/C2
	3.42069	0.768064	P08195	Amino acid transporter heavy chain SLC3A2
	2.52373	-0.775466	P08237	ATP-dependent 6-phosphofructokinase, muscle type
	2.19884	0.360333	P08238	Heat shock protein HSP 90-beta
	2.13778	1.30796	P08559	Pyruvate dehydrogenase E1 component subunit alpha, somatic form, mitochondrial
	2.92485	-0.708429	P08621	U1 small nuclear ribonucleoprotein 70 kDa
	2.40912	1.5418	P08670	Vimentin
	4.44838	-1.32378	P08708	Small ribosomal subunit protein eS17
	3.42579	1.41309	P08754	Guanine nucleotide-binding protein G(i) subunit alpha-3
	3.6332	1.57156	P08758	Annexin A5
	2.72065	-1.10861	P08865	Small ribosomal subunit protein uS2
	2.13265	-0.975484	P09110	3-ketoacyl-CoA thiolase, peroxisomal
	4.24342	-1.65494	P09132	Signal recognition particle 19 kDa protein
	2.97833	1.81468	P09429	High mobility group protein B1
	2.57305	0.805216	P09874	Poly [ADP-ribose] polymerase 1
	3.40031	-0.917478	P09914	Antiviral innate immune response effector IFIT1
	3.45627	-1.25481	P09923	Intestinal-type alkaline phosphatase
	5.22366	-1.33725	P0DMV8	Heat shock 70 kDa protein 1A
	2.82899	-0.324738	P10599	Thioredoxin
	2.74647	-1.11373	P11021	Endoplasmic reticulum chaperone BiP
	2.80128	-0.266965	P11142	Heat shock cognate 71 kDa protein
	3.52417	-1.92966	P11310	Medium-chain specific acyl-CoA dehydrogenase, mitochondrial
	2.57472	1.36079	P11413	Glucose-6-phosphate 1-dehydrogenase
	2.67334	-0.551174	P11586	C-1-tetrahydrofolate synthase, cytoplasmic
	2.02085	0.988891	P12236	ADP/ATP translocase 3
	2.25527	0.372491	P12268	Inosine-5'-monophosphate dehydrogenase 2
	3.74346	-1.17105	P12270	Nucleoprotein TPR
	4.39437	1.07161	P13489	Ribonuclease inhibitor
	3.42862	0.672728	P13645	Keratin, type I cytoskeletal 10
	2.42735	-0.973337	P13647	Keratin, type II cytoskeletal 5
	4.79943	-0.707841	P13667	Protein disulfide-isomerase A4
	2.12829	-0.888137	P13693	Translationally-controlled tumor protein
	4.0124	-1.57565	P13804	Electron transfer flavoprotein subunit alpha, mitochondrial
	3.06788	1.52431	P14174	Macrophage migration inhibitory factor
	3.28575	1.66455	P14324	Farnesyl pyrophosphate synthase
	2.38853	-0.434401	P14678	Small nuclear ribonucleoprotein-associated proteins B and B'
	2.80276	1.57026	P14923	Junction plakoglobin
	2.82542	1.2093	P15121	Aldo-keto reductase family 1 member B1
	2.39217	-0.23219	P15311	Ezrin
	3.66602	-1.20935	P15880	Small ribosomal subunit protein uS5
	2.10626	1.50978	P15924	Desmoplakin
	2.90495	1.17276	P16152	Carbonyl reductase [NADPH] 1
	2.11852	0.886744	P16435	NADPH--cytochrome P450 reductase
	4.38003	-1.78615	P17174	Aspartate aminotransferase, cytoplasmic
	4.91153	-0.793219	P17987	T-complex protein 1 subunit alpha
	2.83226	-1.39934	P18583	Protein SON
	3.26233	-1.77092	P18615	Negative elongation factor E
	4.59223	-0.979995	P18621	Large ribosomal subunit protein uL22
	2.96359	0.833775	P18669	Phosphoglycerate mutase 1
	2.49386	0.372533	P19623	Spermidine synthase
	2.15703	0.685808	P20618	Proteasome subunit beta type-1
	2.38191	-0.293631	P21333	Filamin-A
	2.70945	-0.739212	P21980	Protein-glutamine gamma-glutamyltransferase 2
	3.23083	0.376104	P22314	Ubiquitin-like modifier-activating enzyme 1
	4.32731	1.08943	P23246	Splicing factor, proline- and glutamine-rich
	3.52311	-1.32527	P23284	Peptidyl-prolyl cis-trans isomerase B
	3.18258	-1.35763	P23381	Tryptophan--tRNA ligase, cytoplasmic
	2.36585	0.756198	P23526	Adenosylhomocysteinase
	4.83599	-1.04042	P23528	Cofilin-1
	4.36596	-1.68184	P23588	Eukaryotic translation initiation factor 4B
	2.4715	0.265207	P24534	Elongation factor 1-beta
	3.66924	-1.94308	P24539	ATP synthase peripheral stalk subunit b, mitochondrial
	3.41022	1.03684	P25398	Small ribosomal subunit protein eS12
	2.44882	0.308353	P26447	Protein S100-A4
	2.69589	-0.509831	P26599	Polypyrimidine tract-binding protein 1
	2.54492	0.509594	P26639	Threonine--tRNA ligase 1, cytoplasmic
	4.04808	-0.84854	P26640	Valine--tRNA ligase
	2.56485	-1.23057	P27694	Replication protein A 70 kDa DNA-binding subunit
	2.87198	-1.67213	P27708	Multifunctional protein CAD
	3.82538	1.80932	P27797	Calreticulin
	3.4652	-1.1376	P27816	Microtubule-associated protein 4
	2.10698	1.64511	P28066	Proteasome subunit alpha type-5
	2.63594	1.65846	P28072	Proteasome subunit beta type-6
	3.30265	0.849897	P28074	Proteasome subunit beta type-5
	4.69797	-1.94006	P29373	Cellular retinoic acid-binding protein 2
	3.13484	0.707138	P29401	Transketolase
	2.49059	-1.83192	P29508	Serpin B3
	5.41332	-1.26542	P30041	Peroxiredoxin-6
	2.69985	-0.959421	P30044	Peroxiredoxin-5, mitochondrial
	2.44333	1.20486	P30048	Thioredoxin-dependent peroxide reductase, mitochondrial
	2.22264	0.82719	P30085	UMP-CMP kinase
	2.24736	-1.59742	P30086	Phosphatidylethanolamine-binding protein 1
	2.24429	1.46748	P30536	Translocator protein
	2.44448	1.61408	P30626	Sorcin
	2.19195	0.888941	P30740	Leukocyte elastase inhibitor
	2.21276	0.939984	P31689	DnaJ homolog subfamily A member 1
	2.70039	-1.21941	P31942	Heterogeneous nuclear ribonucleoprotein H3
	4.86058	0.868298	P31943	Heterogeneous nuclear ribonucleoprotein H
	3.03988	1.30861	P31946	14-3-3 protein beta/alpha
	3.58061	-1.37338	P32119	Peroxiredoxin-2
	2.38108	-0.626374	P32322	Pyrroline-5-carboxylate reductase 1, mitochondrial
	3.9881	-1.38653	P32929	Cystathionine gamma-lyase
	3.91791	-1.25224	P33992	DNA replication licensing factor MCM5
	3.87534	-1.89535	P35237	Serpin B6
	2.27652	-1.52703	P35573	Glycogen debranching enzyme
	2.42364	-0.814478	P35580	Myosin-10
	4.58584	-1.6277	P35637	RNA-binding protein FUS
	3.56346	-1.74466	P35754	Glutaredoxin-1
	2.83576	1.3324	P35998	26S proteasome regulatory subunit 7
	4.84595	-1.14086	P36578	Large ribosomal subunit protein uL4
	2.37162	-0.668209	P37235	Hippocalcin-like protein 1
	2.7533	0.977063	P37837	Transaldolase
	3.96356	-0.656034	P38646	Stress-70 protein, mitochondrial
	3.86322	-0.999636	P39023	Large ribosomal subunit protein uL3
	3.88304	-0.950717	P40227	T-complex protein 1 subunit zeta
	2.04981	-0.403849	P40926	Malate dehydrogenase, mitochondrial
	4.08604	1.49241	P40939	Trifunctional enzyme subunit alpha, mitochondrial
	3.82087	1.47875	P41091	Eukaryotic translation initiation factor 2 subunit 3
	2.05016	-0.928769	P42677	Small ribosomal subunit protein eS27
	5.02661	1.18737	P42766	Large ribosomal subunit protein uL29
	4.4908	-1.36302	P43243	Matrin-3
	3.34711	-0.993473	P45974	Ubiquitin carboxyl-terminal hydrolase 5
	3.67865	-0.894897	P46063	ATP-dependent DNA helicase Q1
	3.88179	-0.530935	P46776	Large ribosomal subunit protein uL15
	2.2287	1.03935	P46783	Small ribosomal subunit protein eS10
	2.29162	-1.19406	P46940	Ras GTPase-activating-like protein IQGAP1
	2.45123	1.10016	P47756	F-actin-capping protein subunit beta
	5.08264	-1.65085	P47914	Large ribosomal subunit protein eL29
	2.59188	-0.982498	P48047	ATP synthase peripheral stalk subunit OSCP, mitochondrial
	2.89881	-1.18693	P49005	DNA polymerase delta subunit 2
	2.69853	-1.74526	P49006	MARCKS-related protein
	5.50024	-1.7154	P49207	Large ribosomal subunit protein eL34
	3.23349	-0.625306	P49327	Fatty acid synthase
	3.26769	-0.679244	P49588	Alanine--tRNA ligase, cytoplasmic
	2.77791	1.34486	P49915	GMP synthase [glutamine-hydrolyzing]
	2.4486	-0.710219	P50238	Cysteine-rich protein 1
	5.32619	1.33849	P50395	Rab GDP dissociation inhibitor beta
	2.77448	1.31551	P50454	Serpin H1
	5.07795	1.61081	P50552	Vasodilator-stimulated phosphoprotein
	2.28008	-1.43385	P50570	Dynamin-2
	2.39103	1.71246	P50995	Annexin A11
	2.78509	-0.41544	P51151	Ras-related protein Rab-9A
	2.52839	-0.517323	P51572	B-cell receptor-associated protein 31
	3.35596	1.13862	P51610	Host cell factor 1
	2.30051	1.28173	P51659	Peroxisomal multifunctional enzyme type 2
	2.03837	-1.45096	P51692	Signal transducer and activator of transcription 5B
	4.54941	-1.36883	P52272	Heterogeneous nuclear ribonucleoprotein M
	2.58828	1.04715	P52292	Importin subunit alpha-1
	4.08411	-1.52805	P52565	Rho GDP-dissociation inhibitor 1
	2.22523	-1.35958	P52907	F-actin-capping protein subunit alpha-1
	2.13836	-0.638754	P52948	Nuclear pore complex protein Nup98-Nup96
	2.53934	-0.567996	P53041	Serine/threonine-protein phosphatase 5
	2.56967	1.16814	P53618	Coatomer subunit beta
	2.58546	-0.778782	P53992	Protein transport protein Sec24C
	3.77485	-1.15289	P54136	Arginine--tRNA ligase, cytoplasmic
	2.72321	0.867842	P54819	Adenylate kinase 2, mitochondrial
	2.21231	-1.09652	P54886	Delta-1-pyrroline-5-carboxylate synthase
	2.05788	-1.1131	P55010	Eukaryotic translation initiation factor 5
	2.77201	-1.04714	P55060	Exportin-2
	4.6298	-1.17944	P55072	Transitional endoplasmic reticulum ATPase
	2.65885	1.41409	P55209	Nucleosome assembly protein 1-like 1
	3.1834	0.554607	P55263	Adenosine kinase
	4.25539	-1.34808	P55786	Puromycin-sensitive aminopeptidase
	2.34924	0.88647	P55809	Succinyl-CoA:3-ketoacid coenzyme A transferase 1, mitochondrial
	3.68358	-1.6049	P56192	Methionine--tRNA ligase, cytoplasmic
	2.83863	1.61783	P56537	Eukaryotic translation initiation factor 6
	2.12139	-1.39446	P56545	C-terminal-binding protein 2
	4.40952	-1.19432	P60174	Triosephosphate isomerase
	3.41331	-0.954476	P60709	Actin, cytoplasmic 1
	2.08565	0.429974	P60842	Eukaryotic initiation factor 4A-I
	2.94428	1.41534	P60866	Small ribosomal subunit protein uS10
	2.13433	0.563037	P60953	Cell division control protein 42 homolog
	4.34555	-1.40875	P60981	Destrin
	2.89189	-0.555962	P61006	Ras-related protein Rab-8A
	2.12919	-1.46589	P61026	Ras-related protein Rab-10
	3.69119	1.67437	P61077	Ubiquitin-conjugating enzyme E2 D3
	2.03482	-1.36144	P61081	NEDD8-conjugating enzyme Ubc12
	5.09212	1.79639	P61313	Large ribosomal subunit protein eL15
	3.48257	1.01627	P61586	Transforming protein RhoA
	2.52099	-0.760893	P61956	Small ubiquitin-related modifier 2
	3.58678	1.56607	P61981	14-3-3 protein gamma
	5.18191	-1.34753	P62241	Small ribosomal subunit protein eS8
	4.1276	0.79455	P62258	14-3-3 protein epsilon
	6.98216	-1.88961	P62263	Small ribosomal subunit protein uS11
	3.2694	0.486944	P62266	Small ribosomal subunit protein uS12
	2.88677	-0.474348	P62277	Small ribosomal subunit protein uS15
	2.28255	1.6396	P62316	Small nuclear ribonucleoprotein Sm D2
	2.91484	1.38676	P62318	Small nuclear ribonucleoprotein Sm D3
	4.02165	-1.12243	P62333	26S proteasome regulatory subunit 10B
	2.52828	-1.26507	P62424	Large ribosomal subunit protein eL8
	3.64803	-0.747718	P62701	Small ribosomal subunit protein eS4, X isoform
	3.82971	-1.16825	P62753	Small ribosomal subunit protein eS6
	3.38695	-1.67607	P62826	GTP-binding nuclear protein Ran
	5.19823	-1.51495	P62829	Large ribosomal subunit protein uL14
	3.4725	-0.823715	P62851	Small ribosomal subunit protein eS25
	3.23324	-1.67602	P62861	Ubiquitin-like FUBI-ribosomal protein eS30 fusion protein
	5.24501	1.78256	P62873	Guanine nucleotide-binding protein G(I)/G(S)/G(T) subunit beta-1
	2.4365	-1.12065	P62888	Large ribosomal subunit protein eL30
	3.26131	1.35773	P62891	Large ribosomal subunit protein eL39
	4.33956	0.818536	P62910	Large ribosomal subunit protein eL32
	2.95017	-1.1316	P62913	Large ribosomal subunit protein uL5
	2.27207	1.12855	P62917	Large ribosomal subunit protein uL2
	3.5914	1.19989	P62937	Peptidyl-prolyl cis-trans isomerase A
	2.63823	1.45995	P63173	Large ribosomal subunit protein eL38
	2.13419	0.58176	P63244	Small ribosomal subunit protein RACK1
	4.93155	0.73586	P63261	Actin, cytoplasmic 2
	2.00321	-0.927832	P67809	Y-box-binding protein 1
	2.61469	-0.670828	P67936	Tropomyosin alpha-4 chain
	3.36997	1.45874	P68104	Elongation factor 1-alpha 1
	4.24022	1.78504	P78417	Glutathione S-transferase omega-1
	3.57348	-1.50959	P80723	Brain acid soluble protein 1
	2.94335	1.87333	P81605	Dermcidin
	3.23471	-1.63209	P82979	SAP domain-containing ribonucleoprotein
	3.72336	-1.13669	P83731	Large ribosomal subunit protein eL24
	2.84347	0.607731	P83881	Large ribosomal subunit protein eL42
	2.26524	-1.53938	P84095	Rho-related GTP-binding protein RhoG
	4.13654	-1.87646	P84098	Large ribosomal subunit protein eL19
	3.597	-0.902513	Q00839	Heterogeneous nuclear ribonucleoprotein U
	3.36545	-1.92145	Q01081	Splicing factor U2AF 35 kDa subunit
	3.80931	-1.91224	Q01082	Spectrin beta chain, non-erythrocytic 1
	2.97947	-1.99727	Q01105	Protein SET
	4.82704	-1.22574	Q01518	Adenylyl cyclase-associated protein 1
	2.72103	-0.870243	Q01813	ATP-dependent 6-phosphofructokinase, platelet type
	2.59493	1.13831	Q02790	Peptidyl-prolyl cis-trans isomerase FKBP4
	2.22279	-1.80337	Q02978	Mitochondrial 2-oxoglutarate/malate carrier protein
	5.28779	-1.09158	Q04637	Eukaryotic translation initiation factor 4 gamma 1
	4.12739	-1.00277	Q05519	Serine/arginine-rich splicing factor 11
	2.24668	0.939455	Q06210	Glutamine--fructose-6-phosphate aminotransferase [isomerizing] 1
	3.44563	-0.901	Q07666	KH domain-containing, RNA-binding, signal transduction-associated protein 1
	2.32423	-0.950892	Q07955	Serine/arginine-rich splicing factor 1
	2.15717	-0.404893	Q08J23	RNA cytosine C(5)-methyltransferase NSUN2
	3.59608	-1.09806	Q09161	Nuclear cap-binding protein subunit 1
	2.01456	-0.723567	Q09666	Neuroblast differentiation-associated protein AHNAK
	2.88321	-1.98678	Q12769	Nuclear pore complex protein Nup160
	2.81143	-0.642478	Q12905	Interleukin enhancer-binding factor 2
	2.67789	-0.741435	Q12906	Interleukin enhancer-binding factor 3
	2.78573	-0.843864	Q13057	Bifunctional coenzyme A synthase
	2.39963	-1.19052	Q13098	COP9 signalosome complex subunit 1
	4.75541	-1.82121	Q13155	Aminoacyl tRNA synthase complex-interacting multifunctional protein 2
	3.95092	0.959622	Q13247	Serine/arginine-rich splicing factor 6
	2.2054	0.772984	Q13423	NAD(P) transhydrogenase, mitochondrial
	3.04868	-0.984197	Q13492	Phosphatidylinositol-binding clathrin assembly protein
	3.30551	1.75545	Q13885	Tubulin beta-2A chain
	5.06144	-1.3533	Q13907	Isopentenyl-diphosphate Delta-isomerase 1
	3.45777	-1.98632	Q14008	Cytoskeleton-associated protein 5
	2.27533	-0.973917	Q14019	Coactosin-like protein
	2.35874	1.31008	Q14166	Tubulin--tyrosine ligase-like protein 12
	2.72916	-1.59251	Q14181	DNA polymerase alpha subunit B
	3.34197	-0.938871	Q14204	Cytoplasmic dynein 1 heavy chain 1
	2.0535	-0.814137	Q14240	Eukaryotic initiation factor 4A-II
	2.16886	0.801512	Q14258	E3 ubiquitin/ISG15 ligase TRIM25
	2.20902	1.29962	Q14566	DNA replication licensing factor MCM6
	3.04366	-1.03148	Q14978	Nucleolar and coiled-body phosphoprotein 1
	2.71423	1.48124	Q14980	Nuclear mitotic apparatus protein 1
	2.10762	0.62845	Q15046	Lysine--tRNA ligase
	3.69187	-1.41334	Q15056	Eukaryotic translation initiation factor 4H
	3.73586	1.75173	Q15125	3-beta-hydroxysteroid-Delta(8),Delta(7)-isomerase
	3.38384	-1.2037	Q15149	Plectin
	2.97035	-1.0689	Q15181	Inorganic pyrophosphatase
	2.2611	-1.9843	Q15345	Leucine-rich repeat-containing protein 41
	4.93099	-1.05465	Q15365	Poly(rC)-binding protein 1
	3.83195	-0.595645	Q15366	Poly(rC)-binding protein 2
	4.5219	-1.71762	Q15393	Splicing factor 3B subunit 3
	2.82898	-1.16419	Q15436	Protein transport protein Sec23A
	2.72889	1.08995	Q15631	Translin
	5.57893	-1.9936	Q15637	Splicing factor 1
	2.30206	0.834833	Q15645	Pachytene checkpoint protein 2 homolog
	3.05871	1.1383	Q15691	Microtubule-associated protein RP/EB family member 1
	3.40915	-1.24835	Q16531	DNA damage-binding protein 1
	2.9426	-1.0334	Q16543	Hsp90 co-chaperone Cdc37
	2.68051	1.10159	Q16555	Dihydropyrimidinase-related protein 2
	2.65442	-1.2212	Q16643	Drebrin
	3.41569	1.75447	Q16881	Thioredoxin reductase 1, cytoplasmic
	2.1209	-0.775822	Q32MZ4	Leucine-rich repeat flightless-interacting protein 1
	3.06114	-1.37393	Q3MHD2	Protein LSM12
	3.15861	-1.76933	Q3ZAQ7	Vacuolar ATPase assembly integral membrane protein VMA21
	3.97472	-1.44573	Q53EL6	Programmed cell death protein 4
	2.72397	-1.10009	Q53GS9	Ubiquitin carboxyl-terminal hydrolase 39
	2.19437	-1.08059	Q53H96	Pyrroline-5-carboxylate reductase 3
	2.10564	1.83992	Q562R1	Beta-actin-like protein 2
	3.32356	-1.24446	Q5F1R6	DnaJ homolog subfamily C member 21
	2.3263	-1.70341	Q5H9R7	Serine/threonine-protein phosphatase 6 regulatory subunit 3
	2.14633	-0.724894	Q5SSJ5	Heterochromatin protein 1-binding protein 3
	2.2646	-0.73708	Q5T8P6	RNA-binding protein 26
	5.16353	-1.15615	Q5VTL8	Pre-mRNA-splicing factor 38B
	3.5631	-1.90478	Q6P1A2	Lysophospholipid acyltransferase 5
	3.40089	-1.06371	Q6P2Q9	Pre-mRNA-processing-splicing factor 8
	3.53829	-1.21244	Q6P996	Pyridoxal-dependent decarboxylase domain-containing protein 1
	2.30377	-0.661435	Q71RC2	La-related protein 4
	2.6193	1.42069	Q71UM5	Ribosomal protein eS27-like
	3.49072	-0.58703	Q7KZF4	Staphylococcal nuclease domain-containing protein 1
	4.05403	-1.26324	Q7L014	Probable ATP-dependent RNA helicase DDX46
	2.17322	-1.5542	Q7Z2T5	tRNA (guanine(27)-N(2))-dimethyltransferase
	2.47603	-0.807311	Q7Z2W4	Zinc finger CCCH-type antiviral protein 1
	2.26513	1.45978	Q7Z2Z2	Elongation factor-like GTPase 1
	2.44764	-1.76301	Q7Z478	ATP-dependent RNA helicase DHX29
	2.00137	1.05274	Q7Z6Z7	E3 ubiquitin-protein ligase HUWE1
	3.39915	-1.91899	Q7Z739	YTH domain-containing family protein 3
	6.38414	0.426486	Q86VP6	Cullin-associated NEDD8-dissociated protein 1
	3.6666	-1.01152	Q86W42	THO complex subunit 6
	2.25021	-1.29209	Q8IXB1	DnaJ homolog subfamily C member 10
	4.61095	-1.51156	Q8IYB3	Serine/arginine repetitive matrix protein 1
	2.49904	-1.82274	Q8N0U8	Vitamin K epoxide reductase complex subunit 1-like protein 1
	3.77569	-0.426158	Q8N163	Cell cycle and apoptosis regulator protein 2
	2.16493	-1.35253	Q8N1N4	Keratin, type II cytoskeletal 78
	3.04833	-1.89448	Q8N3X1	Formin-binding protein 4
	2.3121	-0.911825	Q8N6L1	Dolichyl-diphosphooligosaccharide--protein glycosyltransferase subunit KCP2
	3.18217	-1.06194	Q8NAV1	Pre-mRNA-splicing factor 38A
	2.25493	-1.08659	Q8NBX0	Saccharopine dehydrogenase-like oxidoreductase
	2.23921	-1.53047	Q8NDC0	MAPK-interacting and spindle-stabilizing protein-like
	2.76046	-1.45504	Q8TCS8	Polyribonucleotide nucleotidyltransferase 1, mitochondrial
	2.62493	-1.02223	Q8WUM4	Programmed cell death 6-interacting protein
	2.15696	-0.964388	Q8WWM7	Ataxin-2-like protein
	2.38922	-1.09631	Q8WX92	Negative elongation factor B
	4.22909	1.37695	Q92499	ATP-dependent RNA helicase DDX1
	2.96343	-0.852088	Q92504	Zinc transporter SLC39A7
	2.79135	1.16879	Q92598	Heat shock protein 105 kDa
	2.97321	1.78991	Q92878	DNA repair protein RAD50
	2.34182	-1.59834	Q92888	Rho guanine nucleotide exchange factor 1
	3.6052	-1.26901	Q92917	G-patch domain and KOW motifs-containing protein
	3.64604	-0.900636	Q92973	Transportin-1
	2.90494	1.2778	Q93008	Ubiquitin carboxyl-terminal hydrolase 9X
	4.37632	-1.10002	Q969U7	Proteasome assembly chaperone 2
	4.56036	-1.37792	Q96AG4	Leucine-rich repeat-containing protein 59
	3.20556	-0.776637	Q96C36	Pyrroline-5-carboxylate reductase 2
	2.95897	-1.50038	Q96C86	m7GpppX diphosphatase
	2.27703	1.42172	Q96EK6	Glucosamine 6-phosphate N-acetyltransferase
	3.54815	-1.53296	Q96I99	Succinate--CoA ligase [GDP-forming] subunit beta, mitochondrial
	4.31483	-1.79233	Q96IZ7	Serine/Arginine-related protein 53
	3.97938	-0.88423	Q96KG9	N-terminal kinase-like protein
	2.17856	-1.09188	Q96KP4	Cytosolic non-specific dipeptidase
	2.47766	0.876237	Q96P63	Serpin B12
	2.17534	-1.48517	Q96RP9	Elongation factor G, mitochondrial
	3.74469	1.19205	Q96RQ3	Methylcrotonoyl-CoA carboxylase subunit alpha, mitochondrial
	2.48868	-0.984241	Q99471	Prefoldin subunit 5
	2.63166	-1.32663	Q99497	Parkinson disease protein 7
	2.07464	-0.545507	Q99615	DnaJ homolog subfamily C member 7
	2.21655	-1.2512	Q99714	3-hydroxyacyl-CoA dehydrogenase type-2
	3.73958	-0.726837	Q99733	Nucleosome assembly protein 1-like 4
	2.14092	0.497819	Q99798	Aconitate hydratase, mitochondrial
	4.15182	1.5391	Q99829	Copine-1
	4.40086	-0.88931	Q99832	T-complex protein 1 subunit eta
	3.22508	1.77935	Q9BQE3	Tubulin alpha-1C chain
	2.62798	0.684782	Q9BTE3	Mini-chromosome maintenance complex-binding protein
	3.92018	-1.8764	Q9BUF5	Tubulin beta-6 chain
	2.55549	-1.20865	Q9BUQ8	Probable ATP-dependent RNA helicase DDX23
	3.66056	-1.14535	Q9BVP2	Guanine nucleotide-binding protein-like 3
	2.34504	-0.964187	Q9BW60	Very long chain fatty acid elongase 1
	2.25379	-0.686905	Q9BX68	Adenosine 5'-monophosphoramidase HINT2
	2.78738	-1.26787	Q9BXW7	Haloacid dehalogenase-like hydrolase domain-containing 5
	2.13599	-0.87775	Q9BY42	Replication termination factor 2
	4.58782	-0.899672	Q9BY44	Eukaryotic translation initiation factor 2A
	3.03893	-1.16237	Q9BYC9	Large ribosomal subunit protein bL20m
	2.3586	-1.50226	Q9H0D6	5'-3' exoribonuclease 2
	3.14186	-1.81665	Q9H4A3	Serine/threonine-protein kinase WNK1
	2.27985	-1.80787	Q9H7D7	WD repeat-containing protein 26
	2.2036	1.28336	Q9H7N4	Splicing factor, arginine/serine-rich 19
	2.07204	-0.363244	Q9H832	Ubiquitin-conjugating enzyme E2 Z
	2.29507	-1.21072	Q9HC35	Echinoderm microtubule-associated protein-like 4
	3.11783	-1.55209	Q9NQ29	Putative RNA-binding protein Luc7-like 1
	3.42699	-1.27774	Q9NRN7	L-aminoadipate-semialdehyde dehydrogenase-phosphopantetheinyl transferase
	2.41539	-0.806671	Q9NRV9	Heme-binding protein 1
	2.52	-1.46272	Q9NRW3	DNA dC->dU-editing enzyme APOBEC-3C
	3.44955	-1.99537	Q9NT62	Ubiquitin-like-conjugating enzyme ATG3
	2.90258	-1.9466	Q9NVI7	ATPase family AAA domain-containing protein 3A
	3.92474	-1.3372	Q9NX70	Mediator of RNA polymerase II transcription subunit 29
	2.41672	-1.67522	Q9NXG2	THUMP domain-containing protein 1
	3.51853	-1.54122	Q9NYF8	Bcl-2-associated transcription factor 1
	2.06231	-0.928227	Q9NZT1	Calmodulin-like protein 5
	3.81177	1.42	Q9P287	BRCA2 and CDKN1A-interacting protein
	3.97457	0.73229	Q9P2E9	Ribosome-binding protein 1
	4.07379	-1.49884	Q9P2J5	Leucine--tRNA ligase, cytoplasmic
	2.54314	-1.78344	Q9UBI6	Guanine nucleotide-binding protein G(I)/G(S)/G(O) subunit gamma-12
	3.06826	-0.945271	Q9UHB9	Signal recognition particle subunit SRP68
	4.12851	-1.20889	Q9UHI6	Probable ATP-dependent RNA helicase DDX20
	3.6736	-1.82278	Q9UHV9	Prefoldin subunit 2
	3.56479	-1.59445	Q9UI26	Importin-11
	2.51337	-1.15632	Q9UIA9	Exportin-7
	2.05731	0.619274	Q9UJX3	Anaphase-promoting complex subunit 7
	2.36023	-1.52291	Q9UJY4	ADP-ribosylation factor-binding protein GGA2
	2.30773	-1.41623	Q9UJZ1	Stomatin-like protein 2, mitochondrial
	2.10047	-0.952888	Q9UKJ3	G patch domain-containing protein 8
	3.35516	-1.72698	Q9UKV8	Protein argonaute-2
	4.1873	-0.815891	Q9UMS4	Pre-mRNA-processing factor 19
	2.05778	1.467	Q9UNM6	26S proteasome non-ATPase regulatory subunit 13
	3.8056	-0.71806	Q9UQ35	Serine/arginine repetitive matrix protein 2
	3.94611	-1.22846	Q9UQ80	Proliferation-associated protein 2G4
	2.14895	1.17706	Q9Y230	RuvB-like 2
	4.08934	-0.784863	Q9Y265	RuvB-like 1
	2.96432	-0.70196	Q9Y295	Developmentally-regulated GTP-binding protein 1
	2.9282	-1.60432	Q9Y2X3	Nucleolar protein 58
	2.04938	0.931747	Q9Y305	Acyl-coenzyme A thioesterase 9, mitochondrial
	3.55072	-1.1451	Q9Y383	Putative RNA-binding protein Luc7-like 2
	4.00707	-1.27383	Q9Y3U8	Large ribosomal subunit protein eL36
	3.77526	-1.10015	Q9Y570	Protein phosphatase methylesterase 1
	2.10203	-0.793993	Q9Y5A9	YTH domain-containing family protein 2
	2.6825	1.04234	Q9Y5Y2	Cytosolic Fe-S cluster assembly factor NUBP2
	2.10712	-0.813026	Q9Y617	Phosphoserine aminotransferase
	3.80226	-0.993006	Q9Y618	Nuclear receptor corepressor 2
	2.46399	-1.21681	Q9Y6V7	Probable ATP-dependent RNA helicase DDX49
	1.43961	-2.40073	P16949	Stathmin
	1.03439	-2.1373	Q14568	Heat shock protein HSP 90-alpha A2
	1.94651	2.13648	Q13501	Sequestosome-1
	1.51819	3.84273	Q13733	Sodium/potassium-transporting ATPase subunit alpha-4
	1.52611	2.22725	Q15819	Ubiquitin-conjugating enzyme E2 variant 2
	1.78402	-0.634515	A0AVT1	Ubiquitin-like modifier-activating enzyme 6
	1.46831	-1.1146	A0FGR8	Extended synaptotagmin-2
	0.296622	0.132595	A0MZ66	Shootin-1
	1.53854	-1.17823	A5A3E0	POTE ankyrin domain family member F
	1.18835	-0.741195	A5YKK6	CCR4-NOT transcription complex subunit 1
	0.434864	0.496194	A6NDG6	Glycerol-3-phosphate phosphatase
	0.0568468	-0.00452105	E9PRG8	Uncharacterized protein C11orf98
	0.831005	0.428547	O00154	Cytosolic acyl coenzyme A thioester hydrolase
	0.312924	-0.147175	O00159	Unconventional myosin-Ic
	0.846946	0.286497	O00170	AH receptor-interacting protein
	0.845543	-0.554497	O00232	26S proteasome non-ATPase regulatory subunit 12
	0.107303	0.128937	O00233	26S proteasome non-ATPase regulatory subunit 9
	0.155536	-0.139072	O00244	Copper transport protein ATOX1
	0.403955	-0.340398	O00267	Transcription elongation factor SPT5
	0.425944	-0.447527	O00273	DNA fragmentation factor subunit alpha
	1.8839	-0.673999	O00299	Chloride intracellular channel protein 1
	1.15405	-0.601347	O00303	Eukaryotic translation initiation factor 3 subunit F
	0.652445	0.437225	O00425	Insulin-like growth factor 2 mRNA-binding protein 3
	0.849195	-0.991395	O00505	Importin subunit alpha-4
	0.388483	-0.308071	O00541	Pescadillo homolog
	1.04341	-1.08154	O00567	Nucleolar protein 56
	0.769473	-0.559483	O00571	ATP-dependent RNA helicase DDX3X
	0.559039	-0.463071	O00592	Podocalyxin
	1.99117	-0.666218	O00625	Pirin
	0.196761	-0.210793	O00763	Acetyl-CoA carboxylase 2
	1.82455	-1.87816	O14545	TRAF-type zinc finger domain-containing protein 1
	1.2947	-0.467017	O14579	Coatomer subunit epsilon
	1.26658	0.973354	O14602	Eukaryotic translation initiation factor 1A, Y-chromosomal
	1.68789	1.57314	O14684	Prostaglandin E synthase
	1.464	-1.05679	O14744	Protein arginine N-methyltransferase 5
	1.6672	-0.814306	O14818	Proteasome subunit alpha type-7
	1.05608	0.808437	O14828	Secretory carrier-associated membrane protein 3
	1.94099	1.04587	O14879	Interferon-induced protein with tetratricopeptide repeats 3
	0.536163	0.30781	O14950	Myosin regulatory light chain 12B
	0.432867	-1.14295	O14979	Heterogeneous nuclear ribonucleoprotein D-like
	0.834515	0.629838	O14980	Exportin-1
	1.46414	-0.858406	O14981	TATA-binding protein-associated factor 172
	0.533025	0.410427	O15143	Actin-related protein 2/3 complex subunit 1B
	0.256088	-0.24614	O15144	Actin-related protein 2/3 complex subunit 2
	0.293577	-0.22548	O15173	Membrane-associated progesterone receptor component 2
	0.887697	-0.537562	O15226	NF-kappa-B-repressing factor
	1.29438	0.483149	O15260	Surfeit locus protein 4
	0.00337782	-0.00381343	O15294	UDP-N-acetylglucosamine--peptide N-acetylglucosaminyltransferase 110 kDa subunit
	1.30044	-1.27629	O15305	Phosphomannomutase 2
	1.33221	-0.347536	O15347	High mobility group protein B3
	1.29586	-0.644706	O15355	Protein phosphatase 1G
	0.376515	0.244633	O15372	Eukaryotic translation initiation factor 3 subunit H
	0.225817	-0.244258	O15397	Importin-8
	1.60657	-0.589956	O43143	ATP-dependent RNA helicase DHX15
	1.78767	0.855563	O43169	Cytochrome b5 type B
	0.853759	0.133647	O43175	D-3-phosphoglycerate dehydrogenase
	1.17963	-0.936664	O43237	Cytoplasmic dynein 1 light intermediate chain 2
	1.99746	-1.02557	O43390	Heterogeneous nuclear ribonucleoprotein R
	0.764428	0.74787	O43395	U4/U6 small nuclear ribonucleoprotein Prp3
	0.731913	0.249915	O43396	Thioredoxin-like protein 1
	1.28945	0.747877	O43399	Tumor protein D54
	0.142194	-0.188711	O43488	Aflatoxin B1 aldehyde reductase member 2
	1.47868	-1.84745	O43583	Density-regulated protein
	1.25665	0.856726	O43670	BUB3-interacting and GLEBS motif-containing protein ZNF207
	0.148496	0.164539	O43684	Mitotic checkpoint protein BUB3
	1.65975	-0.765944	O43708	Maleylacetoacetate isomerase
	0.79014	-0.363197	O43747	AP-1 complex subunit gamma-1
	1.01127	-0.498655	O43765	Small glutamine-rich tetratricopeptide repeat-containing protein alpha
	0.871956	-0.538848	O43776	Asparagine--tRNA ligase, cytoplasmic
	0.500632	-0.187381	O43795	Unconventional myosin-Ib
	0.336225	-0.260333	O43813	Glutathione S-transferase LANCL1
	1.83081	-1.20087	O43823	A-kinase anchor protein 8
	0.23301	-0.304484	O43847	Nardilysin
	1.35695	1.52441	O43865	S-adenosylhomocysteine hydrolase-like protein 1
	0.404202	-0.539248	O60231	Pre-mRNA-splicing factor ATP-dependent RNA helicase DHX16
	0.104809	-0.123108	O60256	Phosphoribosyl pyrophosphate synthase-associated protein 2
	0.202579	-0.19595	O60264	SWI/SNF-related matrix-associated actin-dependent regulator of chromatin subfamily A member 5
	1.5654	0.833751	O60333	Kinesin-like protein KIF1B
	1.95571	-0.646151	O60343	TBC1 domain family member 4
	1.96782	0.864193	O60443	Gasdermin-E
	1.64803	0.432024	O60488	Long-chain-fatty-acid--CoA ligase 4
	0.532687	0.405423	O60502	Protein O-GlcNAcase
	1.62751	0.658971	O60506	Heterogeneous nuclear ribonucleoprotein Q
	0.715816	-0.595763	O60547	GDP-mannose 4,6 dehydratase
	0.137156	-0.137893	O60664	Perilipin-3
	0.82873	-0.749271	O60684	Importin subunit alpha-7
	0.440642	-0.58132	O60701	UDP-glucose 6-dehydrogenase
	0.664671	-0.73913	O60716	Catenin delta-1
	1.88809	-0.702324	O60763	General vesicular transport factor p115
	1.21026	1.03061	O60831	PRA1 family protein 2
	0.549482	0.153623	O60841	Eukaryotic translation initiation factor 5B
	0.827939	-0.388804	O60884	DnaJ homolog subfamily A member 2
	0.424264	-0.209914	O75116	Rho-associated protein kinase 2
	0.467891	0.303607	O75131	Copine-3
	1.37474	-1.81189	O75152	Zinc finger CCCH domain-containing protein 11A
	0.747534	-0.389251	O75153	Clustered mitochondria protein homolog
	0.225913	-0.213681	O75340	Programmed cell death protein 6
	1.75892	-1.30046	O75348	V-type proton ATPase subunit G 1
	0.48888	-0.14395	O75396	Vesicle-trafficking protein SEC22b
	0.0541356	-0.0621907	O75436	Vacuolar protein sorting-associated protein 26A
	1.89448	0.505363	O75534	Cold shock domain-containing protein E1
	0.0462056	-0.0285056	O75821	Eukaryotic translation initiation factor 3 subunit G
	1.14972	-0.757004	O75822	Eukaryotic translation initiation factor 3 subunit J
	0.464594	-0.328974	O75832	26S proteasome non-ATPase regulatory subunit 10
	0.00341327	-0.00176303	O75844	CAAX prenyl protease 1 homolog
	0.121354	0.0901861	O75874	Isocitrate dehydrogenase [NADP] cytoplasmic
	1.78924	-0.858015	O75886	Signal transducing adapter molecule 2
	0.96236	1.65699	O76003	Glutaredoxin-3
	0.7996	-0.694648	O76094	Signal recognition particle subunit SRP72
	0.141645	0.171396	O94906	Pre-mRNA-processing factor 6
	1.23404	-0.491735	O94966	Ubiquitin carboxyl-terminal hydrolase 19
	1.47288	-0.777165	O94973	AP-2 complex subunit alpha-2
	0.224768	0.0610352	O94979	Protein transport protein Sec31A
	1.64429	-0.61936	O94992	Protein HEXIM1
	1.20285	-0.207209	O95232	Luc7-like protein 3
	0.422397	-0.530141	O95292	Vesicle-associated membrane protein-associated protein B/C
	1.38112	-0.525802	O95347	Structural maintenance of chromosomes protein 2
	0.884008	-0.909758	O95359	Transforming acidic coiled-coil-containing protein 2
	0.931423	-0.383996	O95361	Tripartite motif-containing protein 16
	1.01685	-1.24842	O95372	Acyl-protein thioesterase 2
	0.72191	0.512917	O95396	Adenylyltransferase and sulfurtransferase MOCS3
	0.805794	0.25418	O95456	Proteasome assembly chaperone 1
	1.6766	-1.11585	O95562	Vesicle transport protein SFT2B
	0.313761	-0.281066	O95747	Serine/threonine-protein kinase OSR1
	0.563282	0.248549	O95757	Heat shock 70 kDa protein 4L
	0.73386	-0.44156	O95817	BAG family molecular chaperone regulator 3
	1.74909	-0.885324	O95831	Apoptosis-inducing factor 1, mitochondrial
	1.36735	-1.95142	O95861	3'(2'),5'-bisphosphate nucleotidase 1
	0.658552	0.328176	O95881	Thioredoxin domain-containing protein 12
	1.24065	0.150635	P00338	L-lactate dehydrogenase A chain
	1.31275	-0.380814	P00367	Glutamate dehydrogenase 1, mitochondrial
	1.17823	0.445439	P00387	NADH-cytochrome b5 reductase 3
	0.889309	0.571042	P00491	Purine nucleoside phosphorylase
	0.697663	-0.524927	P00492	Hypoxanthine-guanine phosphoribosyltransferase
	0.720859	0.440455	P00568	Adenylate kinase isoenzyme 1
	1.46	0.300564	P00966	Argininosuccinate synthase
	0.485732	-0.477459	P02042	Hemoglobin subunit delta
	1.03503	-0.611095	P02538	Keratin, type II cytoskeletal 6A
	0.660924	0.499759	P02794	Ferritin heavy chain
	0.611713	0.741507	P04040	Catalase
	0.0102596	-0.00213432	P04075	Fructose-bisphosphate aldolase A
	1.09355	-0.518675	P04259	Keratin, type II cytoskeletal 6B
	0.834603	0.210576	P04264	Keratin, type II cytoskeletal 1
	0.0868886	0.0392656	P04350	Tubulin beta-4A chain
	0.367417	-0.333714	P04632	Calpain small subunit 1
	0.696823	-0.706589	P04792	Heat shock protein beta-1
	0.295855	-0.224695	P05089	Arginase-1
	0.722222	-0.478739	P05109	Protein S100-A8
	1.86224	-0.992939	P05187	Alkaline phosphatase, placental type
	0.286265	0.10301	P05413	Fatty acid-binding protein, heart
	0.626592	-0.259583	P05455	Lupus La protein
	1.08413	0.664182	P05556	Integrin beta-1
	0.514253	-0.95264	P05787	Keratin, type II cytoskeletal 8
	0.79069	0.296236	P06493	Cyclin-dependent kinase 1
	1.02075	-0.469792	P06576	ATP synthase F(1) complex subunit beta, mitochondrial
	0.167598	-0.609061	P06703	Protein S100-A6
	1.94241	-0.648043	P06733	Alpha-enolase
	1.31569	0.740624	P06737	Glycogen phosphorylase, liver form
	0.199625	-0.0507043	P06748	Nucleophosmin
	1.42569	-1.24316	P07099	Epoxide hydrolase 1
	1.88703	0.37253	P07355	Annexin A2
	0.815936	0.765804	P07384	Calpain-1 catalytic subunit
	1.93385	-0.352644	P07737	Profilin-1
	1.54195	0.197445	P07814	Bifunctional glutamate/proline--tRNA ligase
	0.620488	-0.164705	P07900	Heat shock protein HSP 90-alpha
	1.2622	0.580392	P07942	Laminin subunit beta-1
	0.46938	0.477443	P07954	Fumarate hydratase, mitochondrial
	0.128791	0.186274	P08133	Annexin A6
	0.144866	-0.0649929	P08243	Asparagine synthetase [glutamine-hydrolyzing]
	0.517058	-0.210413	P08574	Cytochrome c1, heme protein, mitochondrial
	1.25305	0.743492	P08779	Keratin, type I cytoskeletal 16
	0.417222	-0.183964	P09382	Galectin-1
	0.999868	0.67968	P09496	Clathrin light chain A
	0.61377	-0.378802	P09497	Clathrin light chain B
	0.141089	-0.183276	P09525	Annexin A4
	0.563839	0.662643	P09622	Dihydrolipoyl dehydrogenase, mitochondrial
	0.184057	0.129867	P09651	Heterogeneous nuclear ribonucleoprotein A1
	1.00105	-0.562623	P09661	U2 small nuclear ribonucleoprotein A'
	1.71534	1.14548	P09913	Interferon-induced protein with tetratricopeptide repeats 2
	1.39883	1.52899	P09960	Leukotriene A-4 hydrolase
	1.08761	0.333	P09972	Fructose-bisphosphate aldolase C
	0.48758	-0.630161	P0CW18	Serine protease 56
	1.23	1.12746	P0DP23	Calmodulin-1
	0.433453	0.309059	P10155	RNA-binding protein RO60
	1.80225	1.28188	P10768	S-formylglutathione hydrolase
	0.496668	-0.0685705	P10809	60 kDa heat shock protein, mitochondrial
	0.641188	-0.745556	P11166	Solute carrier family 2, facilitated glucose transporter member 1
	0.0482977	-0.0189689	P11172	Uridine 5'-monophosphate synthase
	0.781783	-0.905151	P11216	Glycogen phosphorylase, brain form
	0.223886	0.0411294	P11498	Pyruvate carboxylase, mitochondrial
	0.0206444	-0.0208451	P11532	Dystrophin
	1.76161	0.502669	P11766	Alcohol dehydrogenase class-3
	0.258087	0.655792	P11940	Polyadenylate-binding protein 1
	0.652474	1.37215	P12004	Proliferating cell nuclear antigen
	1.58881	1.25687	P12429	Annexin A3
	1.79982	0.632185	P12814	Alpha-actinin-1
	0.746748	0.480625	P12955	Xaa-Pro dipeptidase
	1.12517	0.637999	P12956	X-ray repair cross-complementing protein 6
	0.329544	0.313449	P13010	X-ray repair cross-complementing protein 5
	0.706081	0.133481	P13639	Elongation factor 2
	0.680619	0.0986519	P13797	Plastin-3
	0.452742	0.725209	P13798	Acylamino-acid-releasing enzyme
	0.649953	-0.329663	P13807	Glycogen [starch] synthase, muscle
	0.00857788	0.012516	P13861	cAMP-dependent protein kinase type II-alpha regulatory subunit
	1.08868	0.733176	P13929	Beta-enolase
	0.924875	-0.348741	P14550	Aldo-keto reductase family 1 member A1
	1.22921	0.0965659	P14618	Pyruvate kinase PKM
	1.32059	-0.610677	P14625	Endoplasmin
	0.21213	0.257699	P14635	G2/mitotic-specific cyclin-B1
	0.495322	0.23712	P14735	Insulin-degrading enzyme
	0.4328	0.106239	P14866	Heterogeneous nuclear ribonucleoprotein L
	1.71256	0.601435	P14868	Aspartate--tRNA ligase, cytoplasmic
	1.58959	0.750317	P15170	Eukaryotic peptide chain release factor GTP-binding subunit ERF3A
	0.158621	0.600926	P15531	Nucleoside diphosphate kinase A
	1.55263	0.749541	P15559	NAD(P)H dehydrogenase [quinone] 1
	0.343235	0.258469	P16083	Ribosyldihydronicotinamide dehydrogenase [quinone]
	1.33467	-0.842086	P16455	Methylated-DNA--protein-cysteine methyltransferase
	0.156253	0.411973	P16615	Sarcoplasmic/endoplasmic reticulum calcium ATPase 2
	0.919075	1.25157	P17655	Calpain-2 catalytic subunit
	0.450053	0.11102	P17812	CTP synthase 1
	0.696771	-0.0925541	P17844	Probable ATP-dependent RNA helicase DDX5
	0.618386	-0.145355	P17858	ATP-dependent 6-phosphofructokinase, liver type
	1.17184	0.409366	P17931	Galectin-3
	1.91195	1.04116	P17980	26S proteasome regulatory subunit 6A
	0.78727	0.933618	P18085	ADP-ribosylation factor 4
	0.736634	-0.10673	P18124	Large ribosomal subunit protein uL30
	1.46391	0.705151	P18206	Vinculin
	1.46399	0.591904	P18754	Regulator of chromosome condensation
	1.66554	-1.10141	P19367	Hexokinase-1
	0.0123675	0.0121902	P19525	Interferon-induced, double-stranded RNA-activated protein kinase
	0.179241	0.14017	P19784	Casein kinase II subunit alpha'
	0.831386	0.532729	P20042	Eukaryotic translation initiation factor 2 subunit 2
	1.59572	0.842385	P20073	Annexin A7
	1.55885	-0.567776	P20339	Ras-related protein Rab-5A
	0.428649	-0.406765	P20674	Cytochrome c oxidase subunit 5A, mitochondrial
	1.094	-0.293725	P20700	Lamin-B1
	0.958602	0.913767	P20810	Calpastatin
	0.897863	-0.915991	P20839	Inosine-5'-monophosphate dehydrogenase 1
	1.32122	-0.394537	P20930	Filaggrin
	0.0936664	0.0840079	P21266	Glutathione S-transferase Mu 3
	0.745704	-0.0909665	P21291	Cysteine and glycine-rich protein 1
	0.00398973	0.00455221	P21399	Cytoplasmic aconitate hydratase
	0.589155	0.517686	P21796	Non-selective voltage-gated ion channel VDAC1
	0.219075	0.158766	P21926	CD9 antigen
	0.86693	0.138955	P22059	Oxysterol-binding protein 1
	1.12026	0.477868	P22061	Protein-L-isoaspartate(D-aspartate) O-methyltransferase
	0.438524	0.565983	P22102	Trifunctional purine biosynthetic protein adenosine-3
	0.399401	-0.506744	P22234	Bifunctional phosphoribosylaminoimidazole carboxylase/phosphoribosylaminoimidazole succinocarboxamide synthetase
	1.86693	0.146426	P22626	Heterogeneous nuclear ribonucleoproteins A2/B1
	0.109336	-0.114651	P22695	Cytochrome b-c1 complex subunit 2, mitochondrial
	1.56219	-0.740835	P23193	Transcription elongation factor A protein 1
	0.885258	-0.417251	P23258	Tubulin gamma-1 chain
	1.15829	0.136125	P23396	Small ribosomal subunit protein uS3
	0.0807802	-0.0525182	P23919	Thymidylate kinase
	0.0566086	0.146282	P23921	Ribonucleoside-diphosphate reductase large subunit
	1.64507	-0.65692	P24666	Low molecular weight phosphotyrosine protein phosphatase
	1.81327	-0.443352	P24752	Acetyl-CoA acetyltransferase, mitochondrial
	0.93718	-0.827304	P24928	DNA-directed RNA polymerase II subunit RPB1
	0.673895	-0.685386	P24941	Cyclin-dependent kinase 2
	1.78342	-1.0354	P25325	3-mercaptopyruvate sulfurtransferase
	1.02768	-0.490986	P25786	Proteasome subunit alpha type-1
	1.70407	-1.4104	P25787	Proteasome subunit alpha type-2
	1.97771	1.41239	P25788	Proteasome subunit alpha type-3
	1.91382	1.19178	P25789	Proteasome subunit alpha type-4
	0.64852	0.35396	P25815	Protein S100-P
	0.29177	-0.15958	P26038	Moesin
	0.384634	-0.0769151	P26196	Probable ATP-dependent RNA helicase DDX6
	0.20153	-0.0961514	P26368	Splicing factor U2AF 65 kDa subunit
	1.55863	-0.368181	P26373	Large ribosomal subunit protein eL13
	0.238428	0.319799	P26641	Elongation factor 1-gamma
	0.87334	0.569373	P27105	Stomatin
	1.57247	1.05753	P27348	14-3-3 protein theta
	0.982839	0.427819	P27449	V-type proton ATPase 16 kDa proteolipid subunit c
	0.951421	0.273448	P27635	Large ribosomal subunit protein uL16
	1.39502	0.990227	P27695	DNA repair nuclease/redox regulator APEX1
	1.31583	0.666538	P27824	Calnexin
	0.178304	0.164159	P28062	Proteasome subunit beta type-8
	0.0576043	0.0428772	P28070	Proteasome subunit beta type-4
	0.330211	-0.348894	P28331	NADH-ubiquinone oxidoreductase 75 kDa subunit, mitochondrial
	0.651666	-0.1515	P28838	Cytosol aminopeptidase
	1.08535	-0.353387	P29590	Protein PML
	0.938092	0.357636	P29692	Elongation factor 1-delta
	1.48256	-0.863476	P29966	Myristoylated alanine-rich C-kinase substrate
	1.06292	0.374205	P30040	Endoplasmic reticulum resident protein 29
	0.423306	0.23903	P30043	Flavin reductase (NADPH)
	0.887146	0.78607	P30084	Enoyl-CoA hydratase, mitochondrial
	1.09302	-0.154788	P30101	Protein disulfide-isomerase A3
	0.102524	0.11179	P30154	Serine/threonine-protein phosphatase 2A 65 kDa regulatory subunit A beta isoform
	0.916085	0.565865	P30408	Transmembrane 4 L6 family member 1
	1.84906	-0.790947	P30419	Glycylpeptide N-tetradecanoyltransferase 1
	0.985013	0.457788	P30520	Adenylosuccinate synthetase isozyme 2
	1.89442	0.503822	P30566	Adenylosuccinate lyase
	0.158481	-0.264747	P30622	CAP-Gly domain-containing linker protein 1
	0.183587	-0.320402	P30837	Aldehyde dehydrogenase X, mitochondrial
	0.421663	-0.395566	P30876	DNA-directed RNA polymerase II subunit RPB2
	0.536789	0.625697	P31040	Succinate dehydrogenase [ubiquinone] flavoprotein subunit, mitochondrial
	0.291814	-0.129686	P31153	S-adenosylmethionine synthase isoform type-2
	1.52744	-0.191081	P31327	Carbamoyl-phosphate synthase [ammonia], mitochondrial
	1.30379	-0.355401	P31930	Cytochrome b-c1 complex subunit 1, mitochondrial
	0.187465	-0.0196444	P31939	Bifunctional purine biosynthesis protein ATIC
	0.914557	0.569496	P31947	14-3-3 protein sigma
	0.00350619	0.000565847	P31948	Stress-induced-phosphoprotein 1
	1.53314	-0.437013	P31949	Protein S100-A11
	0.468223	-1.24106	P32969	Large ribosomal subunit protein uL6
	1.74882	0.399422	P33240	Cleavage stimulation factor subunit 2
	0.111219	-0.128058	P33316	Deoxyuridine 5'-triphosphate nucleotidohydrolase, mitochondrial
	1.20873	0.717236	P33991	DNA replication licensing factor MCM4
	1.33692	1.40608	P33993	DNA replication licensing factor MCM7
	1.53779	0.979949	P34897	Serine hydroxymethyltransferase, mitochondrial
	0.750182	-0.26276	P34932	Heat shock 70 kDa protein 4
	1.6118	0.679696	P35221	Catenin alpha-1
	0.258803	0.172689	P35232	Prohibitin 1
	0.386366	-0.323313	P35244	Replication protein A 14 kDa subunit
	0.412035	0.260209	P35249	Replication factor C subunit 4
	1.06643	-0.23137	P35268	Large ribosomal subunit protein eL22
	0.388745	-0.189685	P35270	Sepiapterin reductase
	1.15949	0.155193	P35527	Keratin, type I cytoskeletal 9
	0.801191	-0.0822029	P35579	Myosin-9
	1.2802	1.52542	P35606	Coatomer subunit beta'
	1.25558	0.189116	P35908	Keratin, type II cytoskeletal 2 epidermal
	0.926243	-0.715829	P36507	Dual specificity mitogen-activated protein kinase kinase 2
	1.85248	1.06623	P36871	Phosphoglucomutase-1
	0.0236941	-0.0164407	P36957	Dihydrolipoyllysine-residue succinyltransferase component of 2-oxoglutarate dehydrogenase complex, mitochondrial
	1.119	0.166779	P37802	Transgelin-2
	0.166385	-0.162593	P38117	Electron transfer flavoprotein subunit beta
	0.0239862	-0.0142558	P38159	RNA-binding motif protein, X chromosome
	0.0139561	0.0111157	P38606	V-type proton ATPase catalytic subunit A
	1.93104	-0.811406	P38919	Eukaryotic initiation factor 4A-III
	0.264148	0.134122	P39019	Small ribosomal subunit protein eS19
	1.43227	0.68388	P39687	Acidic leucine-rich nuclear phosphoprotein 32 family member A
	0.327368	0.362154	P39748	Flap endonuclease 1
	0.286446	-0.332245	P40261	Nicotinamide N-methyltransferase
	0.356028	0.140439	P40429	Large ribosomal subunit protein uL13
	0.243255	-1.01504	P40925	Malate dehydrogenase, cytoplasmic
	1.31888	-1.66427	P40938	Replication factor C subunit 3
	1.48969	1.19278	P41250	Glycine--tRNA ligase
	1.52546	1.21034	P41252	Isoleucine--tRNA ligase, cytoplasmic
	0.539753	-0.509347	P41567	Eukaryotic translation initiation factor 1
	1.35894	-0.949761	P42126	Enoyl-CoA delta isomerase 1, mitochondrial
	0.0223444	-0.0691525	P42166	Lamina-associated polypeptide 2, isoform alpha
	1.08097	-0.751306	P42285	Exosome RNA helicase MTR4
	0.163676	0.110163	P42704	Leucine-rich PPR motif-containing protein, mitochondrial
	1.23223	0.594631	P42765	3-ketoacyl-CoA thiolase, mitochondrial
	0.264244	0.179832	P43034	Platelet-activating factor acetylhydrolase IB subunit beta
	0.15515	-0.152677	P43246	DNA mismatch repair protein Msh2
	1.43331	0.982833	P43487	Ran-specific GTPase-activating protein
	1.09756	0.771402	P43490	Nicotinamide phosphoribosyltransferase
	0.491574	0.178333	P43686	26S proteasome regulatory subunit 6B
	0.255418	1.00264	P45880	Non-selective voltage-gated ion channel VDAC2
	0.345707	0.226821	P46013	Proliferation marker protein Ki-67
	0.228083	-0.10891	P46060	Ran GTPase-activating protein 1
	0.675253	-0.770442	P46379	Large proline-rich protein BAG6
	1.57972	-1.14105	P46439	Glutathione S-transferase Mu 5
	1.4979	0.87204	P46459	Vesicle-fusing ATPase
	0.159219	0.11549	P46777	Large ribosomal subunit protein uL18
	1.58179	-0.25854	P46778	Large ribosomal subunit protein eL21
	1.37032	-0.414246	P46779	Large ribosomal subunit protein eL28
	0.327828	-0.140052	P46782	Small ribosomal subunit protein uS7
	0.365573	0.349379	P46977	Dolichyl-diphosphooligosaccharide--protein glycosyltransferase subunit STT3A
	1.97984	-0.813139	P47712	Cytosolic phospholipase A2
	1.70204	1.05262	P48059	LIM and senescent cell antigen-like-containing domain protein 1
	0.0173311	0.0198135	P48444	Coatomer subunit delta
	0.615021	-0.680144	P48507	Glutamate--cysteine ligase regulatory subunit
	1.8269	-0.861849	P48556	26S proteasome non-ATPase regulatory subunit 8
	0.0236156	0.00949542	P48637	Glutathione synthetase
	0.831515	-0.230849	P48735	Isocitrate dehydrogenase [NADP], mitochondrial
	1.85609	1.78281	P49189	4-trimethylaminobutyraldehyde dehydrogenase
	1.578	0.943933	P49321	Nuclear autoantigenic sperm protein
	0.545714	-0.0716101	P49368	T-complex protein 1 subunit gamma
	0.541329	-0.229039	P49411	Elongation factor Tu, mitochondrial
	0.351381	-0.132801	P49419	Alpha-aminoadipic semialdehyde dehydrogenase
	0.201438	-0.337471	P49585	Choline-phosphate cytidylyltransferase A
	0.0460163	-0.0245063	P49589	Cysteine--tRNA ligase, cytoplasmic
	0.653983	-0.488284	P49591	Serine--tRNA ligase, cytoplasmic
	1.26157	-1.79746	P49643	DNA primase large subunit
	0.230897	-0.177171	P49720	Proteasome subunit beta type-3
	0.32759	0.414581	P49721	Proteasome subunit beta type-2
	0.632534	0.498556	P49736	DNA replication licensing factor MCM2
	0.740985	-0.292403	P49748	Very long-chain specific acyl-CoA dehydrogenase, mitochondrial
	0.116731	-0.0389099	P49755	Transmembrane emp24 domain-containing protein 10
	1.09746	-0.752507	P49756	RNA-binding protein 25
	1.5512	1.64282	P49773	Adenosine 5'-monophosphoramidase HINT1
	1.3503	-0.953885	P49790	Nuclear pore complex protein Nup153
	1.53553	-0.646879	P49841	Glycogen synthase kinase-3 beta
	1.21526	-1.04534	P49902	Cytosolic purine 5'-nucleotidase
	0.419884	-0.266222	P50213	Isocitrate dehydrogenase [NAD] subunit alpha, mitochondrial
	0.606634	0.300158	P50416	Carnitine O-palmitoyltransferase 1, liver isoform
	1.80183	1.8839	P50502	Hsc70-interacting protein
	1.6248	-0.605976	P50750	Cyclin-dependent kinase 9
	0.168367	0.446269	P50914	Large ribosomal subunit protein eL14
	1.65108	0.178432	P50990	T-complex protein 1 subunit theta
	0.849636	-0.729635	P50991	T-complex protein 1 subunit delta
	0.00993958	0.00655333	P51114	RNA-binding protein FXR1
	1.10171	0.459261	P51148	Ras-related protein Rab-5C
	0.297219	0.0759748	P51149	Ras-related protein Rab-7a
	0.162965	0.0417652	P51452	Dual specificity protein phosphatase 3
	1.68572	-1.53348	P51570	Galactokinase
	1.71647	-0.865116	P51648	Aldehyde dehydrogenase family 3 member A2
	0.97533	-0.899544	P51665	26S proteasome non-ATPase regulatory subunit 7
	0.76603	-0.495198	P51812	Ribosomal protein S6 kinase alpha-3
	1.94986	1.79741	P51858	Hepatoma-derived growth factor
	0.661281	0.364715	P51991	Heterogeneous nuclear ribonucleoprotein A3
	0.00155734	0.00135008	P52306	Rap1 GTPase-GDP dissociation stimulator 1
	1.55504	0.886341	P52594	Arf-GAP domain and FG repeat-containing protein 1
	0.152377	0.0713164	P52701	DNA mismatch repair protein Msh6
	1.35589	-0.55225	P52732	Kinesin-like protein KIF11
	0.0292332	0.0316458	P52788	Spermine synthase
	0.704125	-0.265809	P52789	Hexokinase-2
	0.534014	0.380862	P52888	Thimet oligopeptidase
	1.27444	-1.01759	P52943	Cysteine-rich protein 2
	0.617077	0.55991	P53004	Biliverdin reductase A
	0.559016	-0.282885	P53007	Tricarboxylate transport protein, mitochondrial
	0.19173	-0.0819298	P53384	Cytosolic Fe-S cluster assembly factor NUBP1
	0.63147	-0.130559	P53396	ATP-citrate synthase
	1.06401	-0.604498	P53597	Succinate--CoA ligase [ADP/GDP-forming] subunit alpha, mitochondrial
	0.668404	-0.173281	P53985	Monocarboxylate transporter 1
	1.51657	-0.903722	P53999	Activated RNA polymerase II transcriptional coactivator p15
	1.44815	0.442198	P54105	Methylosome subunit pICln
	1.96344	-1.11705	P54577	Tyrosine--tRNA ligase, cytoplasmic
	0.60249	0.525867	P54578	Ubiquitin carboxyl-terminal hydrolase 14
	1.48441	0.933477	P54727	UV excision repair protein RAD23 homolog B
	0.975977	-0.586205	P55036	26S proteasome non-ATPase regulatory subunit 4
	0.562223	-0.496785	P55039	Developmentally-regulated GTP-binding protein 2
	0.156571	-0.0789792	P55084	Trifunctional enzyme subunit beta, mitochondrial
	0.319626	0.26693	P55265	Double-stranded RNA-specific adenosine deaminase
	1.78045	-1.67705	P55268	Laminin subunit beta-2
	0.174223	0.232084	P55769	NHP2-like protein 1
	0.0600745	0.0509116	P55795	Heterogeneous nuclear ribonucleoprotein H2
	1.9271	0.458009	P55884	Eukaryotic translation initiation factor 3 subunit B
	0.145639	0.106051	P55957	BH3-interacting domain death agonist
	0.669629	-0.589861	P56134	ATP synthase F(0) complex subunit f, mitochondrial
	0.639251	0.225548	P57678	Gem-associated protein 4
	0.47785	-0.150444	P58107	Epiplakin
	1.49035	0.870213	P59998	Actin-related protein 2/3 complex subunit 4
	0.192465	0.114538	P60228	Eukaryotic translation initiation factor 3 subunit E
	0.489705	0.32658	P60468	Protein transport protein Sec61 subunit beta
	1.08528	0.160212	P60660	Myosin light polypeptide 6
	1.55108	0.893621	P60891	Ribose-phosphate pyrophosphokinase 1
	1.61356	1.61906	P60903	Protein S100-A10
	0.858775	-0.786493	P61106	Ras-related protein Rab-14
	0.484514	0.407588	P61158	Actin-related protein 3
	0.353119	-0.454402	P61160	Actin-related protein 2
	1.55759	-1.07226	P61163	Alpha-centractin
	1.00383	-0.664233	P61201	COP9 signalosome complex subunit 2
	0.00803041	-0.00679525	P61204	ADP-ribosylation factor 3
	1.84935	-1.3502	P61221	ATP-binding cassette sub-family E member 1
	0.726965	-0.564921	P61224	Ras-related protein Rap-1b
	1.21269	-0.619102	P61247	Small ribosomal subunit protein eS1
	1.88651	0.4756	P61254	Large ribosomal subunit protein uL24
	0.146206	-0.388091	P61289	Proteasome activator complex subunit 3
	0.620626	-0.7689	P61326	Protein mago nashi homolog
	0.946361	-1.45541	P61353	Large ribosomal subunit protein eL27
	1.39974	1.50671	P61513	Large ribosomal subunit protein eL43
	0.932664	-0.602325	P61619	Protein transport protein Sec61 subunit alpha isoform 1
	1.69246	-0.623972	P61764	Syntaxin-binding protein 1
	1.03954	-0.930942	P61769	Beta-2-microglobulin
	1.42857	-0.332689	P61923	Coatomer subunit zeta-1
	1.12833	1.02562	P61970	Nuclear transport factor 2
	1.25886	-0.472094	P61978	Heterogeneous nuclear ribonucleoprotein K
	0.802682	-0.507071	P62081	Small ribosomal subunit protein eS7
	1.05333	-0.322181	P62136	Serine/threonine-protein phosphatase PP1-alpha catalytic subunit
	0.231605	-0.300586	P62140	Serine/threonine-protein phosphatase PP1-beta catalytic subunit
	1.0443	0.628227	P62195	26S proteasome regulatory subunit 8
	1.10771	-0.406523	P62244	Small ribosomal subunit protein uS8
	0.857224	0.121274	P62249	Small ribosomal subunit protein uS9
	1.3396	0.575624	P62314	Small nuclear ribonucleoprotein Sm D1
	1.40867	0.289348	P62495	Eukaryotic peptide chain release factor subunit 1
	0.807661	0.395222	P62633	CCHC-type zinc finger nucleic acid binding protein
	1.45513	-0.346465	P62805	Histone H4
	1.43428	-0.418746	P62847	Small ribosomal subunit protein eS24
	0.594167	0.224276	P62854	Small ribosomal subunit protein eS26
	1.63506	-0.760339	P62857	Small ribosomal subunit protein eS28
	0.330971	-0.111156	P62877	E3 ubiquitin-protein ligase RBX1
	0.491822	-0.493406	P62879	Guanine nucleotide-binding protein G(I)/G(S)/G(T) subunit beta-2
	1.23619	-0.24598	P62899	Large ribosomal subunit protein eL31
	0.916931	-0.422585	P62942	Peptidyl-prolyl cis-trans isomerase FKBP1A
	0.481679	0.919011	P62979	Ubiquitin-40S ribosomal protein S27a
	0.374186	0.357968	P62987	Ubiquitin-ribosomal protein eL40 fusion protein
	1.44054	1.37394	P62995	Transformer-2 protein homolog beta
	0.459566	0.343154	P63000	Ras-related C3 botulinum toxin substrate 1
	1.49477	0.714735	P63010	AP-2 complex subunit beta
	0.837802	0.533059	P63104	14-3-3 protein zeta/delta
	1.10735	0.917829	P63151	Serine/threonine-protein phosphatase 2A 55 kDa regulatory subunit B alpha isoform
	1.60469	0.716504	P63167	Dynein light chain 1, cytoplasmic
	0.382463	-0.408979	P63208	S-phase kinase-associated protein 1
	0.495479	-0.614799	P63220	Small ribosomal subunit protein eS21
	1.70861	-0.998319	P63279	SUMO-conjugating enzyme UBC9
	0.0748448	-0.538517	P68032	Actin, alpha cardiac muscle 1
	1.21399	1.56205	P68036	Ubiquitin-conjugating enzyme E2 L3
	1.23832	0.564363	P68366	Tubulin alpha-4A chain
	0.375016	0.0662975	P68371	Tubulin beta-4B chain
	0.0577932	-0.0647078	P68402	Platelet-activating factor acetylhydrolase IB subunit alpha2
	0.524359	-0.433576	P78344	Eukaryotic translation initiation factor 4 gamma 2
	0.110763	-0.102395	P78347	General transcription factor II-I
	1.91812	0.59408	P78371	T-complex protein 1 subunit beta
	0.951369	1.18766	P78406	mRNA export factor RAE1
	0.125832	-0.0940959	P84085	ADP-ribosylation factor 5
	1.23212	-0.657458	P84090	Enhancer of rudimentary homolog
	0.362057	0.19745	P85037	Forkhead box protein K1
	0.152255	-0.0767368	P98082	Disabled homolog 2
	0.142963	-0.0991637	Q00341	Vigilin
	1.58323	-0.257422	Q00610	Clathrin heavy chain 1
	1.26333	1.26057	Q00765	Receptor expression-enhancing protein 5
	0.464314	0.141542	Q00796	Sorbitol dehydrogenase
	1.99082	-1.8841	Q01130	Serine/arginine-rich splicing factor 2
	1.32891	-0.769632	Q01469	Fatty acid-binding protein 5
	1.49196	-1.34961	Q01581	Hydroxymethylglutaryl-CoA synthase, cytoplasmic
	0.79042	0.427105	Q01628	Interferon-induced transmembrane protein 3
	1.69106	0.895877	Q01650	Large neutral amino acids transporter small subunit 1
	0.00818512	-0.00415325	Q02040	A-kinase anchor protein 17A
	0.16316	-0.152242	Q02218	2-oxoglutarate dehydrogenase complex component E1
	0.950507	0.454591	Q02413	Desmoglein-1
	1.8636	-0.343667	Q02543	Large ribosomal subunit protein eL20
	1.71176	0.808013	Q02809	Procollagen-lysine,2-oxoglutarate 5-dioxygenase 1
	1.80058	0.40545	Q02878	Large ribosomal subunit protein eL6
	0.361987	0.352113	Q04323	UBX domain-containing protein 1
	0.852688	0.269225	Q04446	1,4-alpha-glucan-branching enzyme
	1.64992	1.6124	Q04695	Keratin, type I cytoskeletal 17
	0.252492	0.15047	Q04760	Lactoylglutathione lyase
	1.84457	1.66896	Q04917	14-3-3 protein eta
	1.22409	0.723188	Q05639	Elongation factor 1-alpha 2
	0.298967	-0.164273	Q05682	Caldesmon
	0.452022	-0.297244	Q06124	Tyrosine-protein phosphatase non-receptor type 11
	1.70263	-0.875078	Q06203	Amidophosphoribosyltransferase
	0.924469	-0.874756	Q06587	E3 ubiquitin-protein ligase RING1
	0.893843	-0.169031	Q06830	Peroxiredoxin-1
	0.917593	-0.521278	Q07020	Large ribosomal subunit protein eL18
	1.15518	0.265267	Q07021	Complement component 1 Q subcomponent-binding protein, mitochondrial
	1.38444	0.368706	Q07065	Cytoskeleton-associated protein 4
	1.51103	1.40805	Q07866	Kinesin light chain 1
	0.429885	0.167603	Q08170	Serine/arginine-rich splicing factor 4
	1.92512	-1.08519	Q08188	Protein-glutamine gamma-glutamyltransferase E
	1.51297	0.130428	Q08211	ATP-dependent RNA helicase A
	1.29938	-1.18721	Q08554	Desmocollin-1
	1.53164	0.90395	Q09028	Histone-binding protein RBBP4
	1.78667	-0.893085	Q10567	AP-1 complex subunit beta-1
	0.270673	-0.306713	Q10570	Cleavage and polyadenylation specificity factor subunit 1
	0.596202	0.330669	Q10589	Bone marrow stromal antigen 2
	1.36537	-1.10893	Q10713	Mitochondrial-processing peptidase subunit alpha
	0.812858	-0.827924	Q12789	General transcription factor 3C polypeptide 1
	0.60988	-0.400981	Q12792	Twinfilin-1
	1.12884	-0.803409	Q12797	Aspartyl/asparaginyl beta-hydroxylase
	1.33994	-0.561341	Q12849	G-rich sequence factor 1
	1.87139	1.50351	Q12873	Chromodomain-helicase-DNA-binding protein 3
	1.54375	-1.06358	Q12874	Splicing factor 3A subunit 3
	0.482723	-0.481413	Q12904	Aminoacyl tRNA synthase complex-interacting multifunctional protein 1
	1.12251	0.866124	Q12931	Heat shock protein 75 kDa, mitochondrial
	0.11745	0.0699221	Q13011	Delta(3,5)-Delta(2,4)-dienoyl-CoA isomerase, mitochondrial
	0.326987	-0.297228	Q13045	Protein flightless-1 homolog
	0.601403	-0.0696068	Q13085	Acetyl-CoA carboxylase 1
	1.73542	-1.42028	Q13126	S-methyl-5'-thioadenosine phosphorylase
	1.23603	0.271776	Q13148	TAR DNA-binding protein 43
	0.381155	-0.199857	Q13151	Heterogeneous nuclear ribonucleoprotein A0
	1.70411	1.90858	Q13162	Peroxiredoxin-4
	1.17558	0.485624	Q13177	Serine/threonine-protein kinase PAK 2
	0.631161	-0.200795	Q13200	26S proteasome non-ATPase regulatory subunit 2
	0.13879	0.197905	Q13242	Serine/arginine-rich splicing factor 9
	0.260884	-0.181724	Q13263	Transcription intermediary factor 1-beta
	0.431302	-0.240856	Q13283	Ras GTPase-activating protein-binding protein 1
	0.642643	-0.503635	Q13310	Polyadenylate-binding protein 4
	0.128562	-0.0786298	Q13347	Eukaryotic translation initiation factor 3 subunit I
	1.82881	-1.06326	Q13404	Ubiquitin-conjugating enzyme E2 variant 1
	0.606965	-0.464596	Q13409	Cytoplasmic dynein 1 intermediate chain 2
	0.521685	-0.305781	Q13418	Scaffold protein ILK
	1.55333	-0.493668	Q13427	Peptidyl-prolyl cis-trans isomerase G
	0.757768	0.649236	Q13435	Splicing factor 3B subunit 2
	1.72347	1.36219	Q13509	Tubulin beta-3 chain
	1.89004	1.29498	Q13523	Serine/threonine-protein kinase PRP4 homolog
	0.78383	-0.950615	Q13526	Peptidyl-prolyl cis-trans isomerase NIMA-interacting 1
	1.51969	0.591696	Q13547	Histone deacetylase 1
	1.82199	0.983685	Q13573	SNW domain-containing protein 1
	0.857408	-0.316737	Q13617	Cullin-2
	0.850655	0.479524	Q13630	GDP-L-fucose synthase
	1.78421	-1.65364	Q13724	Mannosyl-oligosaccharide glucosidase
	1.77047	1.16532	Q13813	Spectrin alpha chain, non-erythrocytic 1
	0.672767	0.385836	Q13835	Plakophilin-1
	1.51692	0.827826	Q13838	Spliceosome RNA helicase DDX39B
	0.441175	-0.371004	Q13867	Bleomycin hydrolase
	1.83876	-0.357841	Q14103	Heterogeneous nuclear ribonucleoprotein D0
	1.07473	-0.727543	Q14116	Interleukin-18
	1.79994	-1.15609	Q14137	Ribosome biogenesis protein BOP1
	1.83371	-0.593923	Q14152	Eukaryotic translation initiation factor 3 subunit A
	1.1397	0.295962	Q14157	Ubiquitin-associated protein 2-like
	0.166753	0.149829	Q14160	Protein scribble homolog
	0.541649	0.57219	Q14192	Four and a half LIM domains protein 2
	1.3733	1.31935	Q14203	Dynactin subunit 1
	1.08423	-0.607325	Q14232	Translation initiation factor eIF2B subunit alpha
	1.21524	0.664239	Q14247	Src substrate cortactin
	0.384647	0.179152	Q14432	cGMP-inhibited 3',5'-cyclic phosphodiesterase 3A
	1.99197	-0.771423	Q14498	RNA-binding protein 39
	0.343671	-0.180594	Q14554	Protein disulfide-isomerase A5
	0.252184	0.126437	Q14558	Phosphoribosyl pyrophosphate synthase-associated protein 1
	0.873468	0.686398	Q14643	Inositol 1,4,5-trisphosphate-gated calcium channel ITPR1
	0.603797	-0.7689	Q14676	Mediator of DNA damage checkpoint protein 1
	1.67975	-0.790361	Q14683	Structural maintenance of chromosomes protein 1A
	0.965345	-0.306124	Q14694	Ubiquitin carboxyl-terminal hydrolase 10
	1.76681	-0.347548	Q14697	Neutral alpha-glucosidase AB
	1.06345	-0.50227	Q14839	Chromodomain-helicase-DNA-binding protein 4
	0.543932	0.531892	Q14914	Prostaglandin reductase 1
	1.26082	-0.123147	Q14974	Importin subunit beta-1
	0.0990274	0.0925007	Q14997	Proteasome activator complex subunit 4
	0.0574275	0.0345456	Q15003	Condensin complex subunit 2
	0.689758	0.276765	Q15008	26S proteasome non-ATPase regulatory subunit 6
	1.0524	-0.791938	Q15018	BRISC complex subunit Abraxas 2
	0.893874	0.721515	Q15019	Septin-2
	0.0318797	0.0570345	Q15020	Spliceosome associated factor 3, U4/U6 recycling protein
	0.475837	0.439421	Q15029	116 kDa U5 small nuclear ribonucleoprotein component
	0.885845	0.148245	Q15084	Protein disulfide-isomerase A6
	0.0814303	0.0728617	Q15102	Platelet-activating factor acetylhydrolase IB subunit alpha1
	0.412759	-0.213643	Q15165	Serum paraoxonase/arylesterase 2
	1.02115	1.07249	Q15185	Prostaglandin E synthase 3
	1.75925	-0.826077	Q15233	Non-POU domain-containing octamer-binding protein
	1.84374	-0.321087	Q15257	Serine/threonine-protein phosphatase 2A activator
	0.789859	-0.296172	Q15274	Nicotinate-nucleotide pyrophosphorylase [carboxylating]
	0.589313	0.245987	Q15369	Elongin-C
	0.507872	-0.476299	Q15392	Delta(24)-sterol reductase
	0.049658	-0.0310739	Q15418	Ribosomal protein S6 kinase alpha-1
	0.102099	-0.0856838	Q15428	Splicing factor 3A subunit 2
	0.612271	-0.314524	Q15459	Splicing factor 3A subunit 1
	0.325746	0.297751	Q15646	2'-5'-oligoadenylate synthase-like protein
	0.873861	-0.412679	Q15654	Thyroid receptor-interacting protein 6
	0.03212	-0.0893917	Q15717	ELAV-like protein 1
	1.89371	-0.882898	Q15738	Sterol-4-alpha-carboxylate 3-dehydrogenase, decarboxylating
	0.304733	0.734347	Q15758	Neutral amino acid transporter B(0)
	0.857148	-0.346931	Q15785	Mitochondrial import receptor subunit TOM34
	0.823861	-0.445488	Q15942	Zyxin
	1.43441	-0.72722	Q16181	Septin-7
	1.72065	-0.538238	Q16186	Proteasomal ubiquitin receptor ADRM1
	0.467069	0.383546	Q16204	Coiled-coil domain-containing protein 6
	1.44891	-1.30959	Q16222	UDP-N-acetylhexosamine pyrophosphorylase
	1.54464	-0.413494	Q16401	26S proteasome non-ATPase regulatory subunit 5
	1.02133	-0.678919	Q16513	Serine/threonine-protein kinase N2
	1.55907	1.56661	Q16576	Histone-binding protein RBBP7
	0.29804	0.620255	Q16629	Serine/arginine-rich splicing factor 7
	0.997114	0.772905	Q16630	Cleavage and polyadenylation specificity factor subunit 6
	0.435495	0.0787182	Q16658	Fascin
	1.1	0.3968	Q16719	Kynureninase
	0.652681	-0.495643	Q16795	NADH dehydrogenase [ubiquinone] 1 alpha subcomplex subunit 9, mitochondrial
	1.45305	-0.438793	Q16836	Hydroxyacyl-coenzyme A dehydrogenase, mitochondrial
	1.09666	0.572192	Q16851	UTP--glucose-1-phosphate uridylyltransferase
	1.78054	-1.09618	Q16891	MICOS complex subunit MIC60
	0.728942	-0.285379	Q1KMD3	Heterogeneous nuclear ribonucleoprotein U-like protein 2
	0.578669	0.401107	Q27J81	Inverted formin-2
	1.19665	-0.260921	Q29RF7	Sister chromatid cohesion protein PDS5 homolog A
	1.17961	-1.49995	Q2M389	WASH complex subunit 4
	0.427064	-0.330031	Q2NL82	Pre-rRNA-processing protein TSR1 homolog
	0.589568	-0.405872	Q3LXA3	Triokinase/FMN cyclase
	0.27813	-0.164531	Q4G0N4	NAD kinase 2, mitochondrial
	0.000840539	-0.000480334	Q52LJ0	Protein FAM98B
	1.68593	1.15988	Q58FF6	Putative heat shock protein HSP 90-beta 4
	0.0322398	0.0244064	Q5D862	Filaggrin-2
	0.371013	-0.389985	Q5JTH9	RRP12-like protein
	0.887772	-0.481915	Q5JVF3	PCI domain-containing protein 2
	1.46351	-1.00413	Q5SRE5	Nucleoporin NUP188
	0.303549	-0.0685755	Q5T1M5	FK506-binding protein 15
	0.759142	0.391146	Q5T4S7	E3 ubiquitin-protein ligase UBR4
	1.07173	-0.378359	Q5T6F2	Ubiquitin-associated protein 2
	1.4641	0.900728	Q5T749	Keratinocyte proline-rich protein
	1.60834	-1.14414	Q5T750	Protein KPLCE
	1.62323	0.486379	Q5TEC6	Histone H3-7
	0.562471	-0.537569	Q5TFE4	5'-nucleotidase domain-containing protein 1
	0.571926	-0.650161	Q66PJ3	ADP-ribosylation factor-like protein 6-interacting protein 4
	0.448211	-0.249557	Q687X5	Metalloreductase STEAP4
	0.768911	-0.642978	Q68CZ2	Tensin-3
	1.54154	1.83341	Q6DD88	Atlastin-3
	0.821086	-0.596833	Q6DKI1	Ribosomal protein uL30-like
	0.801991	0.35022	Q6DKJ4	Nucleoredoxin
	0.294803	0.331386	Q6FI81	Anamorsin
	0.200126	-0.213601	Q6L8Q7	2',5'-phosphodiesterase 12
	0.355359	0.165206	Q6P1J9	Parafibromin
	0.580071	1.12886	Q6P1N0	Coiled-coil and C2 domain-containing protein 1A
	1.08233	-0.257039	Q6P2E9	Enhancer of mRNA-decapping protein 4
	1.70296	-1.24609	Q6PI48	Aspartate--tRNA ligase, mitochondrial
	1.403	0.324348	Q6PJT7	Zinc finger CCCH domain-containing protein 14
	0.313836	0.185356	Q6PKG0	La-related protein 1
	0.571913	-0.335689	Q6UB35	Monofunctional C1-tetrahydrofolate synthase, mitochondrial
	0.817186	-0.564046	Q6WCQ1	Myosin phosphatase Rho-interacting protein
	1.86463	1.3501	Q6XQN6	Nicotinate phosphoribosyltransferase
	0.00544942	-0.00645288	Q6YN16	Hydroxysteroid dehydrogenase-like protein 2
	1.01226	0.406652	Q6ZVX7	F-box only protein 50
	0.674004	-0.260396	Q7L2E3	ATP-dependent RNA helicase DHX30
	1.31054	0.538781	Q7L2H7	Eukaryotic translation initiation factor 3 subunit M
	0.62377	-0.197453	Q7L576	Cytoplasmic FMR1-interacting protein 1
	1.64514	-1.6064	Q7Z3U7	Protein MON2 homolog
	0.0751945	-0.0468941	Q7Z434	Mitochondrial antiviral-signaling protein
	0.315146	-0.341222	Q7Z4W1	L-xylulose reductase
	1.69535	-0.84996	Q86UK7	E3 ubiquitin-protein ligase ZNF598
	0.100839	0.0681111	Q86UP2	Kinectin
	0.117552	-0.120476	Q86UV5	Ubiquitin carboxyl-terminal hydrolase 48
	1.71521	-1.34458	Q86XP3	ATP-dependent RNA helicase DDX42
	1.48496	-0.794101	Q86Y46	Keratin, type II cytoskeletal 73
	1.04391	1.88058	Q86YZ3	Hornerin
	1.8054	1.14821	Q8IX01	SURP and G-patch domain-containing protein 2
	0.11451	-0.11929	Q8IX12	Cell division cycle and apoptosis regulator protein 1
	0.690184	-0.302419	Q8IYD1	Eukaryotic peptide chain release factor GTP-binding subunit ERF3B
	0.115504	-0.126286	Q8IZL8	Proline-, glutamic acid- and leucine-rich protein 1
	0.172643	-0.102946	Q8IZQ5	Selenoprotein H
	0.723008	0.260108	Q8N0X7	Spartin
	0.821035	0.335083	Q8N1F7	Nuclear pore complex protein Nup93
	1.16325	-1.45736	Q8N3U4	Cohesin subunit SA-2
	0.407625	0.262516	Q8N684	Cleavage and polyadenylation specificity factor subunit 7
	1.63795	-0.398921	Q8N6T3	ADP-ribosylation factor GTPase-activating protein 1
	0.456445	-0.373756	Q8NBF2	NHL repeat-containing protein 2
	0.625929	0.111683	Q8NBJ5	Procollagen galactosyltransferase 1
	0.480685	-0.0835902	Q8NBS9	Thioredoxin domain-containing protein 5
	1.21239	-0.898855	Q8NC51	SERPINE1 mRNA-binding protein 1
	0.360389	-0.221821	Q8NCA5	Protein FAM98A
	0.61129	-0.526765	Q8NDH3	Probable aminopeptidase NPEPL1
	0.378012	-0.260646	Q8NF37	Lysophosphatidylcholine acyltransferase 1
	1.6559	-0.951308	Q8NFJ5	Retinoic acid-induced protein 3
	1.45948	0.75394	Q8TB61	Adenosine 3'-phospho 5'-phosphosulfate transporter 1
	0.179763	-0.0954078	Q8TBQ9	Protein kish-A
	0.485521	0.172884	Q8TC12	Retinol dehydrogenase 11
	0.942069	-0.722818	Q8TCJ2	Dolichyl-diphosphooligosaccharide--protein glycosyltransferase subunit STT3B
	0.775217	-0.63414	Q8TDD1	ATP-dependent RNA helicase DDX54
	0.0781257	-0.0701771	Q8TDN6	Ribosome biogenesis protein BRX1 homolog
	0.720818	0.433205	Q8TEQ6	Gem-associated protein 5
	1.83229	-1.02896	Q8TEX9	Importin-4
	0.195437	0.171021	Q8TF01	Arginine/serine-rich protein PNISR
	0.76149	-0.678359	Q8WUH6	Transmembrane protein 263
	1.06963	-0.615203	Q8WUM0	Nuclear pore complex protein Nup133
	0.78532	0.500005	Q8WX93	Palladin
	1.09231	-0.943033	Q92685	Dol-P-Man:Man(5)GlcNAc(2)-PP-Dol alpha-1,3-mannosyltransferase
	1.75768	0.95608	Q92688	Acidic leucine-rich nuclear phosphoprotein 32 family member B
	1.18445	-0.917975	Q92734	Protein TFG
	1.47409	-1.15799	Q92804	TATA-binding protein-associated factor 2N
	0.151341	-0.106225	Q92841	Probable ATP-dependent RNA helicase DDX17
	0.45039	-0.305335	Q92879	CUGBP Elav-like family member 1
	0.104664	0.0479708	Q92900	Regulator of nonsense transcripts 1
	0.585425	-0.129192	Q92945	Far upstream element-binding protein 2
	1.05396	-1.0767	Q92979	Ribosomal RNA small subunit methyltransferase NEP1
	1.8647	-0.403848	Q93009	Ubiquitin carboxyl-terminal hydrolase 7
	0.759078	0.52533	Q93096	Protein tyrosine phosphatase type IVA 1
	0.438534	0.381093	Q969G6	Riboflavin kinase
	0.106523	-0.0899782	Q969X5	Endoplasmic reticulum-Golgi intermediate compartment protein 1
	1.27839	-1.36495	Q96A65	Exocyst complex component 4
	0.792465	0.288441	Q96AC1	Fermitin family homolog 2
	1.92539	-1.08633	Q96AE4	Far upstream element-binding protein 1
	1.52397	-1.05937	Q96AZ6	Interferon-stimulated gene 20 kDa protein
	1.67626	-1.03078	Q96C19	EF-hand domain-containing protein D2
	0.118206	-0.0726713	Q96CP2	FLYWCH family member 2
	1.48609	-1.70542	Q96CS3	FAS-associated factor 2
	0.946125	-0.792923	Q96CW1	AP-2 complex subunit mu
	1.57684	0.864208	Q96DG6	Carboxymethylenebutenolidase homolog
	1.1948	-1.04502	Q96DI7	U5 small nuclear ribonucleoprotein 40 kDa protein
	0.359067	-0.362077	Q96EP5	DAZ-associated protein 1
	1.27595	-0.760804	Q96ER3	Protein SAAL1
	1.61586	-0.698836	Q96FV9	THO complex subunit 1
	0.973919	0.463406	Q96FW1	Ubiquitin thioesterase OTUB1
	1.64955	-0.90192	Q96HC4	PDZ and LIM domain protein 5
	1.8456	0.856328	Q96HE7	ERO1-like protein alpha
	1.425	-0.760871	Q96I24	Far upstream element-binding protein 3
	1.94159	-0.617765	Q96IU4	Putative protein-lysine deacylase ABHD14B
	0.775677	0.177073	Q96KR1	Zinc finger RNA-binding protein
	1.15758	-1.36861	Q96N66	Membrane-bound acylglycerophosphatidylinositol O-acyltransferase MBOAT7
	1.23197	-1.30673	Q96P70	Importin-9
	1.79279	0.240207	Q96PK6	RNA-binding protein 14
	1.37516	-1.28093	Q96PZ0	Pseudouridylate synthase 7 homolog
	0.0619198	-0.0301113	Q96Q06	Perilipin-4
	1.7819	-0.616183	Q96QD8	Sodium-coupled neutral amino acid symporter 2
	1.52941	1.26241	Q96QK1	Vacuolar protein sorting-associated protein 35
	0.220256	-0.0956589	Q96RS6	NudC domain-containing protein 1
	0.175984	0.0943737	Q96S55	ATPase WRNIP1
	1.69496	-0.952497	Q96SB4	SRSF protein kinase 1
	1.91165	-0.855612	Q96SU4	Oxysterol-binding protein-related protein 9
	0.961954	0.643603	Q96T76	MMS19 nucleotide excision repair protein homolog
	1.87729	1.01511	Q96TA1	Protein Niban 2
	1.02135	0.794919	Q99436	Proteasome subunit beta type-7
	0.780293	-0.282937	Q99439	Calponin-2
	1.64656	1.24302	Q99460	26S proteasome non-ATPase regulatory subunit 1
	1.76352	1.19181	Q99536	Synaptic vesicle membrane protein VAT-1 homolog
	0.0699326	0.0879494	Q99614	Tetratricopeptide repeat protein 1
	0.233002	-0.491457	Q99700	Ataxin-2
	0.395605	-0.277439	Q99729	Heterogeneous nuclear ribonucleoprotein A/B
	1.96977	0.998141	Q99873	Protein arginine N-methyltransferase 1
	0.227795	-0.139365	Q9BPX3	Condensin complex subunit 3
	0.159115	-0.11491	Q9BQ52	Zinc phosphodiesterase ELAC protein 2
	0.114052	0.0923786	Q9BQ69	ADP-ribose glycohydrolase MACROD1
	1.8248	1.29977	Q9BQB6	Vitamin K epoxide reductase complex subunit 1
	1.65633	-0.975173	Q9BQG0	Myb-binding protein 1A
	0.663776	-0.324353	Q9BR76	Coronin-1B
	1.13399	-0.448312	Q9BRA2	Thioredoxin domain-containing protein 17
	1.03834	-0.756742	Q9BRP1	Programmed cell death protein 2-like
	1.69466	0.430917	Q9BRX8	Peroxiredoxin-like 2A
	1.02438	-1.2874	Q9BS26	Endoplasmic reticulum resident protein 44
	0.412053	0.217465	Q9BSJ8	Extended synaptotagmin-1
	0.988862	-1.95048	Q9BT67	NEDD4 family-interacting protein 1
	0.320437	0.24812	Q9BT78	COP9 signalosome complex subunit 4
	0.96427	0.335489	Q9BTT0	Acidic leucine-rich nuclear phosphoprotein 32 family member E
	0.999416	-0.523198	Q9BTY7	Protein HGH1 homolog
	1.1315	-0.776682	Q9BU76	Multiple myeloma tumor-associated protein 2
	1.37533	-0.66354	Q9BUJ2	Heterogeneous nuclear ribonucleoprotein U-like protein 1
	0.4219	-0.200969	Q9BUK6	Protein misato homolog 1
	1.84323	-1.6774	Q9BUP3	Protein HTATIP2
	1.26644	1.26046	Q9BV44	tRNA (guanine(6)-N(2))-methyltransferase THUMP3
	0.0457607	-0.0499614	Q9BV86	N-terminal Xaa-Pro-Lys N-methyltransferase 1
	0.316863	0.240585	Q9BWD1	Acetyl-CoA acetyltransferase, cytosolic
	1.69011	1.50584	Q9BWF3	RNA-binding protein 4
	1.01928	-1.18537	Q9BWJ5	Splicing factor 3B subunit 5
	1.61592	-0.535489	Q9BXJ9	N-alpha-acetyltransferase 15, NatA auxiliary subunit
	1.03834	0.740911	Q9BXP5	Serrate RNA effector molecule homolog
	1.18926	-0.578321	Q9BXS5	AP-1 complex subunit mu-1
	0.938294	-0.661333	Q9BY32	Inosine triphosphate pyrophosphatase
	0.594184	-0.5545	Q9BZE4	GTP-binding protein 4
	1.10925	0.557618	Q9BZZ5	Apoptosis inhibitor 5
	0.342586	-0.408436	Q9C0C2	182 kDa tankyrase-1-binding protein
	0.287619	0.257242	Q9GZL7	Ribosome biogenesis protein WDR12
	0.548792	-0.389397	Q9GZP8	Immortalization up-regulated protein
	1.42351	-0.696317	Q9GZR7	ATP-dependent RNA helicase DDX24
	0.274871	-0.174714	Q9GZZ1	N-alpha-acetyltransferase 50
	0.996947	0.472717	Q9H074	Polyadenylate-binding protein-interacting protein 1
	0.909448	-0.581383	Q9H089	Large subunit GTPase 1 homolog
	1.23903	-0.7569	Q9H0A0	RNA cytidine acetyltransferase
	0.0678018	-0.0965522	Q9H0U3	Dolichyl-diphosphooligosaccharide--protein glycosyltransferase subunit MAGT1
	0.860963	0.665984	Q9H173	Nucleotide exchange factor SIL1
	0.388114	0.329406	Q9H299	SH3 domain-binding glutamic acid-rich-like protein 3
	0.286577	0.174499	Q9H2H9	Sodium-coupled neutral amino acid symporter 1
	0.764237	0.848232	Q9H2U1	ATP-dependent DNA/RNA helicase DHX36
	1.0682	0.808674	Q9H307	Pinin
	0.0275751	0.0376911	Q9H330	Transmembrane protein 245
	0.479133	-0.197307	Q9H3K2	Growth hormone-inducible transmembrane protein
	0.875346	0.280837	Q9H3K6	BolA-like protein 2
	0.660965	0.288701	Q9H3N1	Thioredoxin-related transmembrane protein 1
	1.10859	-1.31441	Q9H3U1	Protein unc-45 homolog A
	0.590321	-0.450925	Q9H479	Fructosamine-3-kinase
	0.238577	-0.354761	Q9H4M9	EH domain-containing protein 1
	0.32118	-0.160992	Q9H568	Actin-like protein 8
	0.8708	-0.513169	Q9H7Z7	Prostaglandin E synthase 2
	0.64349	0.314024	Q9H8H3	Thiol S-methyltransferase TMT1A
	0.255597	-0.490099	Q9H910	Jupiter microtubule associated homolog 2
	0.951542	-0.949558	Q9H9B4	Sideroflexin-1
	1.98067	-0.980905	Q9HA64	Ketosamine-3-kinase
	0.149458	-0.145202	Q9HAV4	Exportin-5
	0.107895	0.146765	Q9HB07	MYG1 exonuclease
	0.0259756	0.0161463	Q9HB71	Calcyclin-binding protein
	0.0973809	0.0625143	Q9HC38	Glyoxalase domain-containing protein 4
	0.52797	0.251423	Q9HCC0	Methylcrotonoyl-CoA carboxylase beta chain, mitochondrial
	1.88959	-0.747799	Q9NP81	Serine--tRNA ligase, mitochondrial
	0.895003	-0.800039	Q9NPD3	Exosome complex component RRP41
	1.73783	1.02019	Q9NQC3	Reticulon-4
	0.342595	-0.167816	Q9NQR4	Omega-amidase NIT2
	1.71052	-0.298137	Q9NR30	Nucleolar RNA helicase 2
	1.60849	0.72695	Q9NR31	Small COPII coat GTPase SAR1A
	1.75504	0.886518	Q9NR45	N-acetylneuraminate-9-phosphate synthase
	0.435286	-0.479513	Q9NR56	Muscleblind-like protein 1
	0.0832631	0.0536706	Q9NRP0	Oligosaccharyltransferase complex subunit OSTC
	0.18959	-0.214401	Q9NRR5	Ubiquilin-4
	0.152793	-0.364047	Q9NS69	Mitochondrial import receptor subunit TOM22 homolog
	0.164925	-0.106884	Q9NSD9	Phenylalanine--tRNA ligase beta subunit
	0.0521028	-0.0134239	Q9NSE4	Isoleucine--tRNA ligase, mitochondrial
	0.161931	-0.28183	Q9NTJ3	Structural maintenance of chromosomes protein 4
	1.31049	-0.423133	Q9NTK5	Obg-like ATPase 1
	1.79554	-1.38669	Q9NTZ6	RNA-binding protein 12
	1.15833	-0.789807	Q9NUU7	ATP-dependent RNA helicase DDX19A
	0.326874	0.129689	Q9NVA2	Septin-11
	0.622663	0.159658	Q9NVI1	Fanconi anemia group I protein
	0.446021	-0.511043	Q9NWB6	Arginine and glutamate-rich protein 1
	1.4566	-0.88425	Q9NXH9	tRNA (guanine(26)-N(2))-dimethyltransferase
	1.4604	-0.536904	Q9NXV6	CDKN2A-interacting protein
	1.56105	0.543332	Q9NY33	Dipeptidyl peptidase 3
	0.417577	-0.475567	Q9NYP7	Very long chain fatty acid elongase 5
	0.410113	0.305734	Q9NZ01	Very-long-chain enoyl-CoA reductase
	1.13794	-0.750167	Q9NZ08	Endoplasmic reticulum aminopeptidase 1
	1.77413	-0.712486	Q9NZB2	Constitutive coactivator of PPAR-gamma-like protein 1
	0.135516	0.153567	Q9NZE8	Large ribosomal subunit protein bL35m
	1.51001	1.014	Q9NZL9	Methionine adenosyltransferase 2 subunit beta
	1.95249	0.651596	Q9NZM1	Myoferlin
	0.258311	-0.200405	Q9NZT2	Opioid growth factor receptor
	1.26451	-0.430828	Q9P035	Very-long-chain (3R)-3-hydroxyacyl-CoA dehydratase 3
	1.48111	0.960019	Q9P0L0	Vesicle-associated membrane protein-associated protein A
	0.617898	0.509815	Q9P0S9	Transmembrane protein 14C
	1.77707	-1.16283	Q9P0V9	Septin-10
	0.567065	-0.438038	Q9P1F3	Costars family protein ABRACL
	1.59851	0.574932	Q9P258	Protein RCC2
	1.49489	-0.90632	Q9P265	Disco-interacting protein 2 homolog B
	0.190439	0.0557073	Q9P289	Serine/threonine-protein kinase 26
	0.247463	-0.272439	Q9P2X0	Dolichol-phosphate mannosyltransferase subunit 3
	0.740836	0.691847	Q9UBB4	Ataxin-10
	0.045585	0.0224778	Q9UBE0	SUMO-activating enzyme subunit 1
	1.66294	0.701672	Q9UBK8	Methionine synthase reductase
	0.988682	0.511182	Q9UBM7	7-dehydrocholesterol reductase
	0.0713685	0.0349789	Q9UBQ0	Vacuolar protein sorting-associated protein 29
	1.23215	0.67672	Q9UBQ5	Eukaryotic translation initiation factor 3 subunit K
	0.595752	0.413124	Q9UBQ7	Glyoxylate reductase/hydroxypyruvate reductase
	1.14241	-0.185559	Q9UBT2	SUMO-activating enzyme subunit 2
	1.84867	-0.538195	Q9UBX3	Mitochondrial dicarboxylate carrier
	0.87914	0.580737	Q9UDW1	Cytochrome b-c1 complex subunit 9
	0.20146	0.165217	Q9UG63	ATP-binding cassette sub-family F member 2
	1.10907	-0.633603	Q9UGI8	Testin
	0.399793	-0.342474	Q9UHB6	LIM domain and actin-binding protein 1
	0.647124	-0.412844	Q9UHD1	Cysteine and histidine-rich domain-containing protein 1
	1.34208	0.752639	Q9UHD8	Septin-9
	0.0865832	-0.0573956	Q9UHR4	BAR/IMD domain-containing adapter protein 2-like 1
	1.03517	-0.50794	Q9UI10	Translation initiation factor eIF2B subunit delta
	0.291536	0.243046	Q9UI30	Multifunctional methyltransferase subunit TRM112-like protein
	0.222611	-0.170716	Q9UJS0	Electrogenic aspartate/glutamate antiporter SLC25A13, mitochondrial
	0.142231	0.0912565	Q9UJU6	Drebrin-like protein
	1.34628	-1.50474	Q9UJX6	Anaphase-promoting complex subunit 2
	1.34808	0.745509	Q9UKF6	Cleavage and polyadenylation specificity factor subunit 3
	0.684609	-0.858164	Q9UKG1	DCC-interacting protein 13-alpha
	1.98714	0.837635	Q9UKK9	ADP-sugar pyrophosphatase
	1.4637	-0.641148	Q9UKM9	RNA-binding protein Raly
	0.972729	0.689117	Q9UKN8	General transcription factor 3C polypeptide 4
	1.39092	-0.444632	Q9UKS6	Protein kinase C and casein kinase substrate in neurons protein 3
	0.949877	0.621651	Q9UKV3	Apoptotic chromatin condensation inducer in the nucleus
	1.90204	0.60735	Q9UL46	Proteasome activator complex subunit 2
	0.149854	0.244721	Q9ULC4	Malignant T-cell-amplified sequence 1
	1.3618	-0.728294	Q9ULV4	Coronin-1C
	0.506379	-0.266509	Q9UM00	Calcium load-activated calcium channel
	0.503494	-0.486835	Q9UNF0	Protein kinase C and casein kinase substrate in neurons protein 2
	0.146111	0.061326	Q9UNF1	Melanoma-associated antigen D2
	0.0228888	0.0127328	Q9UNS2	COP9 signalosome complex subunit 3
	0.973961	-0.869284	Q9UPN9	E3 ubiquitin-protein ligase TRIM33
	0.523574	-0.221607	Q9UPQ0	LIM and calponin homology domains-containing protein 1
	0.706776	-0.545076	Q9UQE7	Structural maintenance of chromosomes protein 3
	0.0811033	-0.0416562	Q9Y223	Bifunctional UDP-N-acetylglucosamine 2-epimerase/N-acetylmannosamine kinase
	1.23513	0.440278	Q9Y262	Eukaryotic translation initiation factor 3 subunit L
	0.698557	0.275953	Q9Y263	Phospholipase A-2-activating protein
	1.26029	0.567289	Q9Y266	Nuclear migration protein nudC
	0.0752741	0.0668491	Q9Y277	Non-selective voltage-gated ion channel VDAC3
	1.95786	-0.984283	Q9Y2A7	Nck-associated protein 1
	0.189734	0.0328401	Q9Y2L1	Exosome complex exonuclease RRP44
	1.40485	0.993505	Q9Y2T3	Guanine deaminase
	1.35608	1.77875	Q9Y2V2	Calcium-regulated heat-stable protein 1
	0.790416	-0.664519	Q9Y2W1	Thyroid hormone receptor-associated protein 3
	0.58424	0.620665	Q9Y2Z0	Protein SGT1 homolog
	1.64999	-0.957982	Q9Y333	U6 snRNA-associated Sm-like protein LSm2
	0.49748	-0.595152	Q9Y3A5	Ribosome maturation protein SBDS
	1.0999	-0.52345	Q9Y3B8	Oligoribonuclease, mitochondrial
	0.314024	0.228747	Q9Y3E0	Vesicle transport protein GOT1B
	0.91868	-1.03326	Q9Y3E5	Peptidyl-tRNA hydrolase 2, mitochondrial
	0.272638	-0.155678	Q9Y3F4	Serine-threonine kinase receptor-associated protein
	1.97078	0.518669	Q9Y3I0	RNA-splicing ligase RtcB homolog
	0.780471	-0.216153	Q9Y490	Talin-1
	0.24479	-0.0908712	Q9Y4L1	Hypoxia up-regulated protein 1
	0.106073	-0.0761131	Q9Y4P3	Transducin beta-like protein 2
	1.76283	-1.42682	Q9Y4X5	E3 ubiquitin-protein ligase ARIH1
	0.717585	-0.461505	Q9Y520	Protein PRRC2C
	0.982736	0.389339	Q9Y5K5	Ubiquitin carboxyl-terminal hydrolase isozyme L5
	0.201432	0.151023	Q9Y5L0	Transportin-3
	0.473183	0.171871	Q9Y5M8	Signal recognition particle receptor subunit beta
	0.703479	-0.379213	Q9Y696	Chloride intracellular channel protein 4
	0.98398	1.23225	Q9Y6D5	Brefeldin A-inhibited guanine nucleotide-exchange protein 2
	0.678309	0.470849	Q9Y6E2	eIF5-mimic protein 1
	0.705334	-0.296449	Q9Y6G9	Cytoplasmic dynein 1 light intermediate chain 1
	0.0266193	0.0407505	Q9Y6K0	Choline/ethanolaminephosphotransferase 1
	1.44912	1.16269	Q9Y6U3	Scinderin
	0.977936	-0.639028	Q9Y6Y8	SEC23-interacting protein

## Sheet: IAAF37vsIAA
Significance	–Log(P-Value)	Difference	Protein ID	Description
1	2.03233	-2.00402	O00170	AH receptor-interacting protein
1	2.6011	-2.22972	O00233	26S proteasome non-ATPase regulatory subunit 9
1	3.03591	-3.38174	O00764	Pyridoxal kinase
1	2.0503	-2.03868	O14602	Eukaryotic translation initiation factor 1A, Y-chromosomal
1	3.06358	-2.16022	O14950	Myosin regulatory light chain 12B
1	2.72912	-2.3047	O14979	Heterogeneous nuclear ribonucleoprotein D-like
1	3.89462	-3.20913	O15145	Actin-related protein 2/3 complex subunit 3
1	3.18613	-2.79245	O43242	26S proteasome non-ATPase regulatory subunit 3
1	2.52878	-3.05056	O43395	U4/U6 small nuclear ribonucleoprotein Prp3
1	2.70892	-2.06264	O43592	Exportin-T
1	3.32382	-2.15294	O60664	Perilipin-3
1	4.7121	-2.90681	O75083	WD repeat-containing protein 1
1	3.04292	-2.66158	O75607	Nucleoplasmin-3
1	2.42487	-2.04677	O75821	Eukaryotic translation initiation factor 3 subunit G
1	3.77638	-2.44354	O95757	Heat shock 70 kDa protein 4L
1	2.7842	-3.08893	O96019	Actin-like protein 6A
1	4.05911	-2.04786	P00387	NADH-cytochrome b5 reductase 3
1	5.92591	-3.89199	P00505	Aspartate aminotransferase, mitochondrial
1	2.74023	-3.18522	P05161	Ubiquitin-like protein ISG15
1	4.86395	-4.13987	P05198	Eukaryotic translation initiation factor 2 subunit 1
1	5.04137	-3.03707	P05455	Lupus La protein
1	2.52454	-2.36724	P05556	Integrin beta-1
1	2.86797	-2.01908	P05783	Keratin, type I cytoskeletal 18
1	3.89383	-2.09361	P06737	Glycogen phosphorylase, liver form
1	2.30903	-2.33859	P07384	Calpain-1 catalytic subunit
1	3.967	-2.59539	P07741	Adenine phosphoribosyltransferase
1	2.37942	-2.88434	P08559	Pyruvate dehydrogenase E1 component subunit alpha, somatic form, mitochondrial
1	5.0303	-2.09881	P08865	Small ribosomal subunit protein uS2
1	2.82912	-2.20952	P09496	Clathrin light chain A
1	2.80033	-2.14485	P09622	Dihydrolipoyl dehydrogenase, mitochondrial
1	2.723	-2.03413	P09874	Poly [ADP-ribose] polymerase 1
1	2.89627	-3.18586	P09960	Leukotriene A-4 hydrolase
1	6.16023	-3.05821	P09972	Fructose-bisphosphate aldolase C
1	3.32192	-2.63967	P0DP23	Calmodulin-1
1	3.64541	-3.86555	P12081	Histidine--tRNA ligase, cytoplasmic
1	3.00069	-2.10215	P12236	ADP/ATP translocase 3
1	2.53986	-2.43746	P12270	Nucleoprotein TPR
1	4.53573	-2.78957	P12429	Annexin A3
1	2.69095	-2.42669	P13798	Acylamino-acid-releasing enzyme
1	2.31028	-2.14196	P13861	cAMP-dependent protein kinase type II-alpha regulatory subunit
1	3.35236	-4.06477	P14625	Endoplasmin
1	2.91894	-2.18383	P16435	NADPH--cytochrome P450 reductase
1	3.08991	-3.20302	P17174	Aspartate aminotransferase, cytoplasmic
1	3.46846	-2.36361	P17980	26S proteasome regulatory subunit 6A
1	4.18842	-3.12685	P19338	Nucleolin
1	2.49083	-2.24796	P20042	Eukaryotic translation initiation factor 2 subunit 2
1	3.09697	-2.04665	P20073	Annexin A7
1	2.11532	-2.23013	P20618	Proteasome subunit beta type-1
1	3.89764	-2.45061	P21796	Non-selective voltage-gated ion channel VDAC1
1	5.17273	-3.38154	P23284	Peptidyl-prolyl cis-trans isomerase B
1	3.40338	-2.10486	P24534	Elongation factor 1-beta
1	2.00995	-2.13939	P25705	ATP synthase F(1) complex subunit alpha, mitochondrial
1	4.23634	-2.80942	P25788	Proteasome subunit alpha type-3
1	2.54737	-2.57487	P27797	Calreticulin
1	4.06555	-2.16579	P28062	Proteasome subunit beta type-8
1	3.61279	-2.977	P30048	Thioredoxin-dependent peroxide reductase, mitochondrial
1	2.6026	-2.11767	P30520	Adenylosuccinate synthetase isozyme 2
1	3.09927	-3.04228	P30536	Translocator protein
1	2.61792	-2.20012	P30740	Leukocyte elastase inhibitor
1	3.47964	-2.65782	P31153	S-adenosylmethionine synthase isoform type-2
1	3.03409	-2.25336	P33991	DNA replication licensing factor MCM4
1	2.26161	-2.00551	P33992	DNA replication licensing factor MCM5
1	2.73242	-2.0116	P35270	Sepiapterin reductase
1	3.46723	-2.73808	P35998	26S proteasome regulatory subunit 7
1	3.38444	-2.17975	P36871	Phosphoglucomutase-1
1	2.35497	-2.20016	P39687	Acidic leucine-rich nuclear phosphoprotein 32 family member A
1	3.15333	-2.6213	P40939	Trifunctional enzyme subunit alpha, mitochondrial
1	2.62572	-2.27578	P43490	Nicotinamide phosphoribosyltransferase
1	3.18713	-2.1664	P46063	ATP-dependent DNA helicase Q1
1	2.6663	-2.32671	P49321	Nuclear autoantigenic sperm protein
1	3.13282	-3.00158	P50552	Vasodilator-stimulated phosphoprotein
1	4.98408	-2.96636	P50995	Annexin A11
1	3.67282	-3.26344	P51610	Host cell factor 1
1	2.43963	-2.12097	P51659	Peroxisomal multifunctional enzyme type 2
1	4.54071	-3.11299	P51858	Hepatoma-derived growth factor
1	3.24279	-2.62914	P52594	Arf-GAP domain and FG repeat-containing protein 1
1	4.64507	-3.33309	P52907	F-actin-capping protein subunit alpha-1
1	3.4736	-2.17936	P54105	Methylosome subunit pICln
1	3.95161	-2.59482	P54819	Adenylate kinase 2, mitochondrial
1	3.06812	-3.05091	P55786	Puromycin-sensitive aminopeptidase
1	5.167	-2.89231	P60709	Actin, cytoplasmic 1
1	2.94262	-3.23502	P60903	Protein S100-A10
1	3.53524	-2.90619	P61077	Ubiquitin-conjugating enzyme E2 D3
1	3.57004	-2.32482	P61289	Proteasome activator complex subunit 3
1	4.80961	-2.65086	P61604	10 kDa heat shock protein, mitochondrial
1	3.1692	-4.21194	P61923	Coatomer subunit zeta-1
1	2.16568	-2.07085	P62191	26S proteasome regulatory subunit 4
1	3.01752	-2.29581	P62195	26S proteasome regulatory subunit 8
1	4.81373	-2.82234	P62316	Small nuclear ribonucleoprotein Sm D2
1	2.03737	-2.03779	P63000	Ras-related C3 botulinum toxin substrate 1
1	2.31653	-2.661	P67936	Tropomyosin alpha-4 chain
1	2.318	-2.56703	P78406	mRNA export factor RAE1
1	3.95359	-2.8058	Q04917	14-3-3 protein eta
1	2.10832	-2.28916	Q09028	Histone-binding protein RBBP4
1	5.68114	-3.49422	Q12873	Chromodomain-helicase-DNA-binding protein 3
1	4.55809	-2.38278	Q12931	Heat shock protein 75 kDa, mitochondrial
1	2.57626	-2.60156	Q13011	Delta(3,5)-Delta(2,4)-dienoyl-CoA isomerase, mitochondrial
1	2.39141	-2.69082	Q13509	Tubulin beta-3 chain
1	3.74142	-2.85023	Q13573	SNW domain-containing protein 1
1	2.9518	-2.01185	Q13838	Spliceosome RNA helicase DDX39B
1	3.57842	-3.35483	Q13885	Tubulin beta-2A chain
1	3.74786	-2.64694	Q14258	E3 ubiquitin/ISG15 ligase TRIM25
1	2.68467	-2.18235	Q14847	LIM and SH3 domain protein 1
1	2.99966	-2.05972	Q15029	116 kDa U5 small nuclear ribonucleoprotein component
1	2.74564	-2.17016	Q15691	Microtubule-associated protein RP/EB family member 1
1	2.83893	-3.01994	Q15717	ELAV-like protein 1
1	3.30071	-4.37541	Q15758	Neutral amino acid transporter B(0)
1	3.67723	-4.85457	Q15819	Ubiquitin-conjugating enzyme E2 variant 2
1	5.04912	-2.21438	Q16555	Dihydropyrimidinase-related protein 2
1	3.22186	-2.38979	Q16851	UTP--glucose-1-phosphate uridylyltransferase
1	2.76413	-2.40078	Q3ZAQ7	Vacuolar ATPase assembly integral membrane protein VMA21
1	2.61124	-2.47328	Q53EL6	Programmed cell death protein 4
1	5.10612	-2.94082	Q53H96	Pyrroline-5-carboxylate reductase 3
1	2.41831	-2.23023	Q5TEC6	Histone H3-7
1	4.57454	-3.76485	Q6XQN6	Nicotinate phosphoribosyltransferase
1	2.81791	-2.61672	Q7Z2Z2	Elongation factor-like GTPase 1
1	2.66153	-2.26649	Q8IX01	SURP and G-patch domain-containing protein 2
1	4.52995	-2.08062	Q8WX93	Palladin
1	4.26884	-2.74854	Q92878	DNA repair protein RAD50
1	5.8052	-2.44861	Q96AC1	Fermitin family homolog 2
1	2.6635	-3.59494	Q96EK6	Glucosamine 6-phosphate N-acetyltransferase
1	2.41877	-2.13893	Q96FW1	Ubiquitin thioesterase OTUB1
1	4.34613	-3.66979	Q96GA7	Serine dehydratase-like
1	3.54824	-2.06944	Q96Q06	Perilipin-4
1	5.22204	-2.63575	Q99436	Proteasome subunit beta type-7
1	3.06148	-2.36316	Q99536	Synaptic vesicle membrane protein VAT-1 homolog
1	2.10414	-2.46694	Q9BRA2	Thioredoxin domain-containing protein 17
1	2.0666	-2.2245	Q9BSJ8	Extended synaptotagmin-1
1	2.65068	-2.09021	Q9BT78	COP9 signalosome complex subunit 4
1	3.30331	-2.63547	Q9BTE3	Mini-chromosome maintenance complex-binding protein
1	2.82569	-3.29174	Q9BV44	tRNA (guanine(6)-N(2))-methyltransferase THUMP3
1	4.80246	-4.80589	Q9C0C9	(E3-independent) E2 ubiquitin-conjugating enzyme
1	4.38699	-2.04607	Q9HCC0	Methylcrotonoyl-CoA carboxylase beta chain, mitochondrial
1	2.42567	-2.51816	Q9NR31	Small COPII coat GTPase SAR1A
1	2.37267	-2.58278	Q9NR45	N-acetylneuraminate-9-phosphate synthase
1	3.30153	-2.32357	Q9NZE8	Large ribosomal subunit protein bL35m
1	2.3725	-2.17538	Q9NZL9	Methionine adenosyltransferase 2 subunit beta
1	2.32213	-2.02321	Q9P289	Serine/threonine-protein kinase 26
1	4.28038	-2.46682	Q9P2E9	Ribosome-binding protein 1
1	3.56757	-3.54487	Q9UHX1	Poly(U)-binding-splicing factor PUF60
1	2.93628	-2.23462	Q9UJU6	Drebrin-like protein
1	2.35678	-2.07907	Q9UKF6	Cleavage and polyadenylation specificity factor subunit 3
1	2.45206	-2.0893	Q9UKK9	ADP-sugar pyrophosphatase
1	3.23985	-2.41131	Q9UKN8	General transcription factor 3C polypeptide 4
1	3.75169	-2.17625	Q9UNM6	26S proteasome non-ATPase regulatory subunit 13
1	3.66236	-2.44405	Q9Y230	RuvB-like 2
1	3.62925	-2.0461	Q9Y262	Eukaryotic translation initiation factor 3 subunit L
1	3.89339	-2.77181	Q9Y265	RuvB-like 1
1	3.73292	-3.66384	Q9Y6D5	Brefeldin A-inhibited guanine nucleotide-exchange protein 2
1	4.2488	-2.44478	Q9Y6U3	Scinderin
	2.7995	-1.35613	A0AVT1	Ubiquitin-like modifier-activating enzyme 6
	2.17323	-1.31903	A0MZ66	Shootin-1
	2.06887	-0.799897	A6NHL2	Tubulin alpha chain-like 3
	2.82408	0.361954	B5ME19	Eukaryotic translation initiation factor 3 subunit C-like protein
	2.05145	-0.762698	O00148	ATP-dependent RNA helicase DDX39A
	3.46308	-0.407753	O00231	26S proteasome non-ATPase regulatory subunit 11
	2.78542	1.20969	O00244	Copper transport protein ATOX1
	3.42194	-1.14331	O00469	Procollagen-lysine,2-oxoglutarate 5-dioxygenase 2
	2.15522	1.83719	O00507	Ubiquitin carboxyl-terminal hydrolase 9Y
	3.55824	0.76467	O00541	Pescadillo homolog
	2.20352	0.412262	O00571	ATP-dependent RNA helicase DDX3X
	2.53654	0.350763	O14684	Prostaglandin E synthase
	3.69173	0.349049	O14828	Secretory carrier-associated membrane protein 3
	2.43366	0.735412	O14879	Interferon-induced protein with tetratricopeptide repeats 3
	2.09435	0.758349	O14880	Glutathione S-transferase 3, mitochondrial
	2.70093	-0.883214	O14929	Histone acetyltransferase type B catalytic subunit
	2.62163	0.600625	O14949	Cytochrome b-c1 complex subunit 8
	2.22547	-0.929074	O15027	Protein transport protein Sec16A
	2.88119	1.4797	O15042	U2 snRNP-associated SURP motif-containing protein
	2.71556	0.435186	O15067	Phosphoribosylformylglycinamidine synthase
	2.75863	-1.5045	O15144	Actin-related protein 2/3 complex subunit 2
	3.64513	-1.35624	O15173	Membrane-associated progesterone receptor component 2
	3.3483	2.18843	O15260	Surfeit locus protein 4
	2.74493	-1.68906	O15347	High mobility group protein B3
	3.21211	-0.808147	O15371	Eukaryotic translation initiation factor 3 subunit D
	2.40396	-0.5867	O15372	Eukaryotic translation initiation factor 3 subunit H
	2.43239	0.597551	O43143	ATP-dependent RNA helicase DHX15
	3.41412	-0.338645	O43175	D-3-phosphoglycerate dehydrogenase
	2.56411	-0.675467	O43264	Centromere/kinetochore protein zw10 homolog
	2.30837	0.651397	O43324	Eukaryotic translation elongation factor 1 epsilon-1
	3.68266	-1.13991	O43390	Heterogeneous nuclear ribonucleoprotein R
	3.37557	0.859173	O43660	Pleiotropic regulator 1
	3.65396	-1.41363	O43747	AP-1 complex subunit gamma-1
	3.50859	2.97415	O43790	Keratin, type II cuticular Hb6
	2.68323	-1.31374	O43795	Unconventional myosin-Ib
	2.37145	-1.38721	O43847	Nardilysin
	3.38481	-1.88311	O60256	Phosphoribosyl pyrophosphate synthase-associated protein 2
	2.15608	-1.34365	O60264	SWI/SNF-related matrix-associated actin-dependent regulator of chromatin subfamily A member 5
	2.23369	1.20904	O60333	Kinesin-like protein KIF1B
	3.21432	1.19049	O60427	Acyl-CoA (8-3)-desaturase
	3.04756	0.258664	O60443	Gasdermin-E
	2.43884	0.989422	O60488	Long-chain-fatty-acid--CoA ligase 4
	3.43314	-1.9354	O60502	Protein O-GlcNAcase
	3.28672	-1.38338	O60547	GDP-mannose 4,6 dehydratase
	2.83948	-0.658354	O60763	General vesicular transport factor p115
	2.16683	0.537471	O60814	Histone H2B type 1-K
	3.7525	-1.90282	O60841	Eukaryotic translation initiation factor 5B
	2.63845	-1.56882	O75340	Programmed cell death protein 6
	2.05299	-0.378714	O75347	Tubulin-specific chaperone A
	3.12364	0.792564	O75352	Mannose-P-dolichol utilization defect 1 protein
	3.67247	-0.572676	O75369	Filamin-B
	2.10759	-1.8307	O75396	Vesicle-trafficking protein SEC22b
	2.64711	0.717374	O75400	Pre-mRNA-processing factor 40 homolog A
	3.13132	-1.63096	O75436	Vacuolar protein sorting-associated protein 26A
	2.56654	0.758274	O75534	Cold shock domain-containing protein E1
	2.94725	3.39954	O75717	WD repeat and HMG-box DNA-binding protein 1
	3.86164	-1.30574	O75832	26S proteasome non-ATPase regulatory subunit 10
	2.69472	-1.24821	O75844	CAAX prenyl protease 1 homolog
	2.14368	1.57966	O76024	Wolframin
	3.45086	1.34654	O76094	Signal recognition particle subunit SRP72
	3.69826	3.69225	O94776	Metastasis-associated protein MTA2
	2.05853	-0.922499	O94992	Protein HEXIM1
	3.65357	-1.3386	O95155	Ubiquitin conjugation factor E4 B
	3.56715	-0.988823	O95202	Mitochondrial proton/calcium exchanger protein
	4.24619	0.789275	O95232	Luc7-like protein 3
	3.03428	-1.04134	O95239	Chromosome-associated kinesin KIF4A
	2.99272	0.959878	O95336	6-phosphogluconolactonase
	2.92401	-1.50329	O95359	Transforming acidic coiled-coil-containing protein 2
	2.65578	0.445429	O95373	Importin-7
	3.48801	2.35142	O95396	Adenylyltransferase and sulfurtransferase MOCS3
	2.26744	-1.11724	O95562	Vesicle transport protein SFT2B
	2.30471	-0.769218	O95747	Serine/threonine-protein kinase OSR1
	3.96249	-1.77205	O95816	BAG family molecular chaperone regulator 2
	3.28635	1.33196	O95881	Thioredoxin domain-containing protein 12
	3.14543	1.32063	O96008	Mitochondrial import receptor subunit TOM40 homolog
	3.83979	-0.7094	P00338	L-lactate dehydrogenase A chain
	2.96845	-1.44993	P00403	Cytochrome c oxidase subunit 2
	2.61869	-1.97628	P00492	Hypoxanthine-guanine phosphoribosyltransferase
	4.77959	-0.98566	P00558	Phosphoglycerate kinase 1
	4.5276	-1.53953	P00568	Adenylate kinase isoenzyme 1
	2.12996	0.643247	P00846	ATP synthase F(0) complex subunit a
	4.69962	-0.530839	P00966	Argininosuccinate synthase
	6.46361	1.56502	P02533	Keratin, type I cytoskeletal 14
	5.90089	2.24244	P02538	Keratin, type II cytoskeletal 6A
	3.25274	-0.529693	P02545	Prelamin-A/C
	3.01666	-0.353452	P02786	Transferrin receptor protein 1
	1.7305	-2.03559	P02794	Ferritin heavy chain
	2.12034	1.92626	P03891	NADH-ubiquinone oxidoreductase chain 2
	3.19144	0.738144	P03905	NADH-ubiquinone oxidoreductase chain 4
	5.96695	-1.546	P04075	Fructose-bisphosphate aldolase A
	2.5306	-0.482149	P04080	Cystatin-B
	3.70409	-1.51666	P04083	Annexin A1
	2.49245	0.52157	P04150	Glucocorticoid receptor
	3.8362	2.21385	P04183	Thymidine kinase, cytosolic
	4.67891	2.99324	P04259	Keratin, type II cytoskeletal 6B
	2.83976	0.288256	P04264	Keratin, type II cytoskeletal 1
	3.15737	-1.46559	P04350	Tubulin beta-4A chain
	2.04903	-0.320756	P04792	Heat shock protein beta-1
	2.21836	1.47742	P04818	Thymidylate synthase
	4.02243	2.29886	P04844	Dolichyl-diphosphooligosaccharide--protein glycosyltransferase subunit 2
	4.61683	0.936915	P04908	Histone H2A type 1-B/E
	2.00519	1.03471	P05109	Protein S100-A8
	2.79591	-0.445427	P05141	ADP/ATP translocase 2
	4.46016	0.447253	P05165	Propionyl-CoA carboxylase alpha chain, mitochondrial
	2.67603	-0.682742	P05387	Large ribosomal subunit protein P2
	4.6912	-0.767182	P05388	Large ribosomal subunit protein uL10
	2.15673	-0.914509	P05787	Keratin, type II cytoskeletal 8
	2.89395	0.5809	P06493	Cyclin-dependent kinase 1
	3.27218	-0.789279	P06733	Alpha-enolase
	3.16971	-0.791931	P06744	Glucose-6-phosphate isomerase
	3.35104	-0.703321	P06748	Nucleophosmin
	4.89535	-1.11533	P07195	L-lactate dehydrogenase B chain
	4.98084	0.883137	P07237	Protein disulfide-isomerase
	5.42655	-1.40103	P07355	Annexin A2
	3.3049	-0.422816	P07437	Tubulin beta chain
	5.95523	-1.02067	P07737	Profilin-1
	4.30141	-1.23501	P07900	Heat shock protein HSP 90-alpha
	2.04134	-0.618505	P07910	Heterogeneous nuclear ribonucleoproteins C1/C2
	2.26382	-1.51642	P07942	Laminin subunit beta-1
	2.68428	-1.41128	P08133	Annexin A6
	3.26957	-0.745056	P08195	Amino acid transporter heavy chain SLC3A2
	5.87555	-1.75211	P08238	Heat shock protein HSP 90-beta
	2.79833	0.565086	P08243	Asparagine synthetase [glutamine-hydrolyzing]
	2.68484	-0.346242	P08621	U1 small nuclear ribonucleoprotein 70 kDa
	3.3656	0.264156	P08708	Small ribosomal subunit protein eS17
	2.44029	-0.94453	P08754	Guanine nucleotide-binding protein G(i) subunit alpha-3
	4.16382	2.51008	P08779	Keratin, type I cytoskeletal 16
	2.0406	-0.537335	P09132	Signal recognition particle 19 kDa protein
	2.57224	-0.507929	P09211	Glutathione S-transferase P
	4.89497	-1.33758	P09651	Heterogeneous nuclear ribonucleoprotein A1
	2.57232	0.458696	P09913	Interferon-induced protein with tetratricopeptide repeats 2
	3.78091	-0.671129	P09914	Antiviral innate immune response effector IFIT1
	2.12801	1.52423	P0CG39	POTE ankyrin domain family member J
	3.53466	0.637166	P0CW18	Serine protease 56
	4.39311	-1.48297	P0DMV8	Heat shock 70 kDa protein 1A
	2.49715	-1.70002	P10155	RNA-binding protein RO60
	3.3103	2.1631	P10398	Serine/threonine-protein kinase A-Raf
	2.67825	-0.393613	P10599	Thioredoxin
	5.07456	-1.27123	P11021	Endoplasmic reticulum chaperone BiP
	5.42238	-1.7558	P11142	Heat shock cognate 71 kDa protein
	3.13226	-1.12844	P11216	Glycogen phosphorylase, brain form
	2.7337	0.209056	P11498	Pyruvate carboxylase, mitochondrial
	2.88852	-0.684685	P11586	C-1-tetrahydrofolate synthase, cytoplasmic
	3.14661	-0.810545	P11766	Alcohol dehydrogenase class-3
	2.28078	-0.554384	P11940	Polyadenylate-binding protein 1
	2.75956	-1.25631	P12004	Proliferating cell nuclear antigen
	2.60468	-0.3758	P12814	Alpha-actinin-1
	2.39543	1.9033	P13284	Gamma-interferon-inducible lysosomal thiol reductase
	2.55053	-0.65196	P13489	Ribonuclease inhibitor
	2.76021	2.43359	P13646	Keratin, type I cytoskeletal 13
	3.72896	0.886062	P13647	Keratin, type II cytoskeletal 5
	3.20197	0.28378	P13667	Protein disulfide-isomerase A4
	3.39939	-1.31298	P13693	Translationally-controlled tumor protein
	2.11429	-0.478576	P13797	Plastin-3
	2.12385	-0.535008	P14174	Macrophage migration inhibitory factor
	3.18624	-0.860444	P14324	Farnesyl pyrophosphate synthase
	2.31908	-1.47694	P14550	Aldo-keto reductase family 1 member A1
	5.53482	-1.14341	P14618	Pyruvate kinase PKM
	2.21213	-1.66385	P14678	Small nuclear ribonucleoprotein-associated proteins B and B'
	2.26293	0.65468	P14735	Insulin-degrading enzyme
	3.73723	0.888297	P14923	Junction plakoglobin
	5.26345	-1.88156	P15311	Ezrin
	4.44415	-0.613638	P15531	Nucleoside diphosphate kinase A
	2.01159	-0.309009	P15880	Small ribosomal subunit protein uS5
	4.60158	0.797754	P15924	Desmoplakin
	4.19166	0.660696	P16152	Carbonyl reductase [NADPH] 1
	2.99494	1.09431	P16403	Histone H1.2
	1.89505	-2.89513	P17655	Calpain-2 catalytic subunit
	4.91945	-0.905191	P17987	T-complex protein 1 subunit alpha
	2.34296	0.541979	P18077	Large ribosomal subunit protein eL33
	5.3573	-1.06075	P18206	Vinculin
	3.01805	0.766534	P18583	Protein SON
	2.26668	-0.510998	P18615	Negative elongation factor E
	3.7237	0.617043	P18621	Large ribosomal subunit protein uL22
	4.35144	-1.19376	P18669	Phosphoglycerate mutase 1
	2.8453	-1.57098	P19525	Interferon-induced, double-stranded RNA-activated protein kinase
	5.59085	-1.46483	P19623	Spermidine synthase
	2.18085	-1.09533	P20700	Lamin-B1
	2.08698	1.39918	P20839	Inosine-5'-monophosphate dehydrogenase 1
	2.05386	-0.302003	P21291	Cysteine and glycine-rich protein 1
	3.26446	-0.435719	P21333	Filamin-A
	3.6427	1.20211	P21926	CD9 antigen
	3.47623	2.80194	P21964	Catechol O-methyltransferase
	3.72008	1.05123	P21980	Protein-glutamine gamma-glutamyltransferase 2
	2.96038	-1.48794	P22059	Oxysterol-binding protein 1
	5.695	-0.951171	P22314	Ubiquitin-like modifier-activating enzyme 1
	4.38421	-1.49236	P22392	Nucleoside diphosphate kinase B
	3.72788	-0.596436	P23396	Small ribosomal subunit protein uS3
	6.07858	-0.700767	P23526	Adenosylhomocysteinase
	2.36774	-0.681009	P23528	Cofilin-1
	2.28506	0.868126	P24539	ATP synthase peripheral stalk subunit b, mitochondrial
	2.04938	0.5969	P24928	DNA-directed RNA polymerase II subunit RPB1
	4.4692	-0.615019	P25398	Small ribosomal subunit protein eS12
	3.63077	-1.17399	P25787	Proteasome subunit alpha type-2
	3.33915	0.824727	P25815	Protein S100-P
	2.52499	-0.445684	P26038	Moesin
	3.66988	1.7056	P26358	DNA (cytosine-5)-methyltransferase 1
	2.10963	-0.237929	P26373	Large ribosomal subunit protein eL13
	3.03723	-0.433365	P26447	Protein S100-A4
	4.91096	-0.638997	P26639	Threonine--tRNA ligase 1, cytoplasmic
	3.28942	0.372424	P26640	Valine--tRNA ligase
	5.05855	-0.950719	P26641	Elongation factor 1-gamma
	2.18573	0.345773	P27105	Stomatin
	3.4547	-0.841951	P27348	14-3-3 protein theta
	2.8545	-0.489938	P27816	Microtubule-associated protein 4
	3.3035	-0.808902	P27824	Calnexin
	2.02665	-0.245512	P28066	Proteasome subunit alpha type-5
	2.0719	-1.30443	P28072	Proteasome subunit beta type-6
	2.50421	0.391275	P28074	Proteasome subunit beta type-5
	2.55854	-1.32263	P28331	NADH-ubiquinone oxidoreductase 75 kDa subunit, mitochondrial
	2.22057	-1.03759	P28838	Cytosol aminopeptidase
	4.44755	-1.41432	P29401	Transketolase
	5.43183	-1.53939	P29692	Elongation factor 1-delta
	2.02068	-1.02258	P30040	Endoplasmic reticulum resident protein 29
	4.0293	-1.12758	P30041	Peroxiredoxin-6
	2.4344	-1.41242	P30043	Flavin reductase (NADPH)
	2.16719	-0.682199	P30044	Peroxiredoxin-5, mitochondrial
	4.33123	-0.775302	P30086	Phosphatidylethanolamine-binding protein 1
	5.39291	0.80783	P30101	Protein disulfide-isomerase A3
	2.34004	-0.777718	P30153	Serine/threonine-protein phosphatase 2A 65 kDa regulatory subunit A alpha isoform
	2.83724	-1.75813	P30154	Serine/threonine-protein phosphatase 2A 65 kDa regulatory subunit A beta isoform
	3.50322	-1.5237	P30408	Transmembrane 4 L6 family member 1
	3.61016	-1.42024	P30622	CAP-Gly domain-containing linker protein 1
	4.05717	-1.30984	P30626	Sorcin
	4.51469	0.796253	P30837	Aldehyde dehydrogenase X, mitochondrial
	3.85425	-0.977081	P31327	Carbamoyl-phosphate synthase [ammonia], mitochondrial
	2.19488	-0.410382	P31689	DnaJ homolog subfamily A member 1
	2.81476	-0.896863	P31939	Bifunctional purine biosynthesis protein ATIC
	1.44729	-2.83555	P31942	Heterogeneous nuclear ribonucleoprotein H3
	2.90961	-0.715943	P31943	Heterogeneous nuclear ribonucleoprotein H
	3.6904	-1.24008	P31946	14-3-3 protein beta/alpha
	3.55669	-0.801015	P31948	Stress-induced-phosphoprotein 1
	3.45889	0.470918	P32320	Cytidine deaminase
	2.95207	0.718142	P32322	Pyrroline-5-carboxylate reductase 1, mitochondrial
	2.2826	0.734158	P32929	Cystathionine gamma-lyase
	3.30023	-1.13416	P33240	Cleavage stimulation factor subunit 2
	2.30333	-0.479489	P34932	Heat shock 70 kDa protein 4
	3.00759	-1.66894	P35221	Catenin alpha-1
	2.61972	-1.58318	P35232	Prohibitin 1
	2.30898	0.413295	P35268	Large ribosomal subunit protein eL22
	4.61637	-0.534383	P35579	Myosin-9
	1.37854	-2.1663	P35606	Coatomer subunit beta'
	2.92975	-1.29023	P35637	RNA-binding protein FUS
	3.85816	-0.427865	P35908	Keratin, type II cytoskeletal 2 epidermal
	5.29522	-0.991361	P36507	Dual specificity mitogen-activated protein kinase kinase 2
	2.17704	0.3749	P36578	Large ribosomal subunit protein uL4
	3.92801	-1.7937	P37108	Signal recognition particle 14 kDa protein
	2.40333	0.973667	P37235	Hippocalcin-like protein 1
	3.51025	-1.09513	P37802	Transgelin-2
	4.59988	1.42976	P37840	Alpha-synuclein
	3.64836	-1.88799	P38117	Electron transfer flavoprotein subunit beta
	3.1797	-1.31107	P38159	RNA-binding motif protein, X chromosome
	3.8034	0.436641	P38606	V-type proton ATPase catalytic subunit A
	4.16019	-0.94327	P38646	Stress-70 protein, mitochondrial
	4.84934	0.725583	P39023	Large ribosomal subunit protein uL3
	3.02968	-0.796326	P39748	Flap endonuclease 1
	3.33371	-1.37801	P40227	T-complex protein 1 subunit zeta
	3.37758	-1.23979	P40925	Malate dehydrogenase, cytoplasmic
	5.15028	-1.04213	P40926	Malate dehydrogenase, mitochondrial
	3.53716	-0.664234	P41091	Eukaryotic translation initiation factor 2 subunit 3
	2.03006	-1.14494	P41567	Eukaryotic translation initiation factor 1
	2.07369	-0.761776	P42285	Exosome RNA helicase MTR4
	2.6916	0.423333	P42766	Large ribosomal subunit protein uL29
	3.06803	-0.474648	P43243	Matrin-3
	3.34683	0.727306	P46439	Glutathione S-transferase Mu 5
	2.8288	-1.95743	P46459	Vesicle-fusing ATPase
	3.26859	2.68138	P46734	Dual specificity mitogen-activated protein kinase kinase 3
	2.75356	0.4624	P46776	Large ribosomal subunit protein uL15
	2.67365	0.442433	P46778	Large ribosomal subunit protein eL21
	2.52721	0.261834	P46779	Large ribosomal subunit protein eL28
	2.02787	0.167069	P46781	Small ribosomal subunit protein uS4
	3.24932	0.966525	P46782	Small ribosomal subunit protein uS7
	2.7156	0.964234	P46783	Small ribosomal subunit protein eS10
	2.5516	-0.318655	P46940	Ras GTPase-activating-like protein IQGAP1
	3.45844	0.570068	P47914	Large ribosomal subunit protein eL29
	2.27901	-0.980646	P48047	ATP synthase peripheral stalk subunit OSCP, mitochondrial
	2.85874	0.98956	P48147	Prolyl endopeptidase
	2.57925	-1.36758	P48637	Glutathione synthetase
	2.30911	0.453356	P49023	Paxillin
	2.09127	0.122662	P49327	Fatty acid synthase
	3.17554	-0.601894	P49368	T-complex protein 1 subunit gamma
	2.88122	-1.13751	P49419	Alpha-aminoadipic semialdehyde dehydrogenase
	2.62722	-0.573565	P49588	Alanine--tRNA ligase, cytoplasmic
	2.01377	-1.07901	P49720	Proteasome subunit beta type-3
	2.18925	-1.42869	P49736	DNA replication licensing factor MCM2
	3.15249	-1.89561	P49755	Transmembrane emp24 domain-containing protein 10
	2.14039	0.468527	P49756	RNA-binding protein 25
	3.48963	-1.31283	P50395	Rab GDP dissociation inhibitor beta
	3.00342	-0.342313	P50416	Carnitine O-palmitoyltransferase 1, liver isoform
	4.21224	-0.388671	P50502	Hsc70-interacting protein
	3.68749	0.625882	P50570	Dynamin-2
	3.90866	-0.438781	P50990	T-complex protein 1 subunit theta
	2.27193	-0.540916	P50991	T-complex protein 1 subunit delta
	2.65234	-1.43621	P51114	RNA-binding protein FXR1
	3.21892	-1.03408	P51149	Ras-related protein Rab-7a
	2.2105	0.390376	P51151	Ras-related protein Rab-9A
	2.17719	-1.86655	P51452	Dual specificity protein phosphatase 3
	3.86986	-0.867927	P51572	B-cell receptor-associated protein 31
	3.3959	-1.29993	P51648	Aldehyde dehydrogenase family 3 member A2
	4.08698	2.69028	P51649	Succinate-semialdehyde dehydrogenase, mitochondrial
	2.42959	0.288038	P51665	26S proteasome non-ATPase regulatory subunit 7
	2.16272	-1.25907	P51812	Ribosomal protein S6 kinase alpha-3
	2.13044	-0.427914	P51991	Heterogeneous nuclear ribonucleoprotein A3
	4.48569	-0.908627	P52209	6-phosphogluconate dehydrogenase, decarboxylating
	2.32784	-0.742951	P52292	Importin subunit alpha-1
	2.24655	-0.313166	P52565	Rho GDP-dissociation inhibitor 1
	3.4035	-1.04651	P52597	Heterogeneous nuclear ribonucleoprotein F
	2.36926	0.844892	P52701	DNA mismatch repair protein Msh6
	2.1109	-1.23168	P52788	Spermine synthase
	2.42565	-1.47533	P52888	Thimet oligopeptidase
	4.3491	-0.947936	P52948	Nuclear pore complex protein Nup98-Nup96
	3.42942	0.849239	P53004	Biliverdin reductase A
	3.13987	-1.27133	P53007	Tricarboxylate transport protein, mitochondrial
	3.21501	1.03744	P53999	Activated RNA polymerase II transcriptional coactivator p15
	3.63874	0.733321	P54136	Arginine--tRNA ligase, cytoplasmic
	4.4183	-1.86185	P54578	Ubiquitin carboxyl-terminal hydrolase 14
	2.44086	-1.30877	P55036	26S proteasome non-ATPase regulatory subunit 4
	2.35408	0.458663	P55060	Exportin-2
	4.00145	-0.922323	P55072	Transitional endoplasmic reticulum ATPase
	4.22752	-1.99085	P55263	Adenosine kinase
	2.82541	-1.74582	P55769	NHP2-like protein 1
	3.65273	-1.97542	P55795	Heterogeneous nuclear ribonucleoprotein H2
	2.69057	-0.608067	P55809	Succinyl-CoA:3-ketoacid coenzyme A transferase 1, mitochondrial
	3.48404	-1.77549	P55884	Eukaryotic translation initiation factor 3 subunit B
	2.30704	2.11433	P57088	Transmembrane protein 33
	2.85893	-1.21377	P58107	Epiplakin
	3.02858	-0.492184	P60174	Triosephosphate isomerase
	2.14936	-1.84489	P60468	Protein transport protein Sec61 subunit beta
	5.09969	-0.864341	P60660	Myosin light polypeptide 6
	4.28034	-0.924388	P60842	Eukaryotic initiation factor 4A-I
	2.81315	0.824486	P60953	Cell division control protein 42 homolog
	2.55861	-1.37497	P61006	Ras-related protein Rab-8A
	2.55011	0.662428	P61221	ATP-binding cassette sub-family E member 1
	3.29003	1.30989	P61224	Ras-related protein Rap-1b
	3.05421	0.676889	P61254	Large ribosomal subunit protein uL24
	2.58358	-0.225668	P61313	Large ribosomal subunit protein eL15
	2.2104	0.434844	P61513	Large ribosomal subunit protein eL43
	2.4083	0.478252	P61586	Transforming protein RhoA
	5.65342	3.47586	P61803	Dolichyl-diphosphooligosaccharide--protein glycosyltransferase subunit DAD1
	2.86942	-1.76841	P61970	Nuclear transport factor 2
	1.01052	-2.44128	P61981	14-3-3 protein gamma
	3.84859	0.35546	P62244	Small ribosomal subunit protein uS8
	4.94015	-1.36083	P62258	14-3-3 protein epsilon
	4.42861	0.447415	P62266	Small ribosomal subunit protein uS12
	2.8714	0.605812	P62277	Small ribosomal subunit protein uS15
	3.2642	0.522044	P62280	Small ribosomal subunit protein uS17
	2.45663	-0.838607	P62318	Small nuclear ribonucleoprotein Sm D3
	2.91054	0.291928	P62424	Large ribosomal subunit protein eL8
	2.55024	-1.59813	P62495	Eukaryotic peptide chain release factor subunit 1
	2.30621	-1.32911	P62633	CCHC-type zinc finger nucleic acid binding protein
	2.21394	0.979487	P62854	Small ribosomal subunit protein eS26
	2.02491	-1.59364	P62861	Ubiquitin-like FUBI-ribosomal protein eS30 fusion protein
	3.6815	-1.88125	P62877	E3 ubiquitin-protein ligase RBX1
	2.74713	0.506623	P62888	Large ribosomal subunit protein eL30
	3.20799	-0.587547	P62891	Large ribosomal subunit protein eL39
	2.97115	-0.374976	P62899	Large ribosomal subunit protein eL31
	3.52822	-0.406927	P62910	Large ribosomal subunit protein eL32
	2.64121	-0.51538	P62913	Large ribosomal subunit protein uL5
	4.20455	0.728062	P62917	Large ribosomal subunit protein uL2
	5.05158	-1.81091	P62937	Peptidyl-prolyl cis-trans isomerase A
	4.05332	-1.03353	P62979	Ubiquitin-40S ribosomal protein S27a
	2.47587	-1.61414	P62987	Ubiquitin-ribosomal protein eL40 fusion protein
	4.14642	-0.963238	P63104	14-3-3 protein zeta/delta
	3.41274	0.691068	P63167	Dynein light chain 1, cytoplasmic
	5.24899	1.13999	P63173	Large ribosomal subunit protein eL38
	2.17875	-0.323037	P63241	Eukaryotic translation initiation factor 5A-1
	3.65061	-0.571016	P63244	Small ribosomal subunit protein RACK1
	6.00751	-1.28123	P63261	Actin, cytoplasmic 2
	4.96647	-1.48517	P68032	Actin, alpha cardiac muscle 1
	3.07764	-0.358059	P68104	Elongation factor 1-alpha 1
	2.82506	-0.656028	P68366	Tubulin alpha-4A chain
	4.7595	-0.840034	P68371	Tubulin beta-4B chain
	2.38859	0.761802	P78344	Eukaryotic translation initiation factor 4 gamma 2
	3.33839	-1.05719	P78347	General transcription factor II-I
	4.15501	-0.605532	P78417	Glutathione S-transferase omega-1
	2.01922	0.781593	P78527	DNA-dependent protein kinase catalytic subunit
	2.68517	-0.622009	P81605	Dermcidin
	3.97816	1.00139	P83881	Large ribosomal subunit protein eL42
	3.22775	-1.25428	P84085	ADP-ribosylation factor 5
	2.12768	-1.01491	P84090	Enhancer of rudimentary homolog
	2.53981	2.77819	P84243	Histone H3.3
	2.12181	-1.68215	P85037	Forkhead box protein K1
	2.67965	-0.238006	Q00610	Clathrin heavy chain 1
	3.297	-0.547844	Q00839	Heterogeneous nuclear ribonucleoprotein U
	3.27744	0.292315	Q01082	Spectrin beta chain, non-erythrocytic 1
	1.94502	-2.16932	Q01105	Protein SET
	3.03754	-0.517138	Q01518	Adenylyl cyclase-associated protein 1
	2.46493	0.421208	Q01581	Hydroxymethylglutaryl-CoA synthase, cytoplasmic
	2.27959	1.14508	Q01628	Interferon-induced transmembrane protein 3
	5.60997	-1.42935	Q01650	Large neutral amino acids transporter small subunit 1
	2.5388	-1.48902	Q02040	A-kinase anchor protein 17A
	3.17003	-1.75122	Q02413	Desmoglein-1
	2.90713	0.477178	Q02543	Large ribosomal subunit protein eL20
	1.94562	-2.28214	Q02809	Procollagen-lysine,2-oxoglutarate 5-dioxygenase 1
	3.16283	0.3695	Q02878	Large ribosomal subunit protein eL6
	3.13831	0.926283	Q03938	Zinc finger protein 90
	1.07557	-2.03884	Q04446	1,4-alpha-glucan-branching enzyme
	3.99489	-0.640421	Q04637	Eukaryotic translation initiation factor 4 gamma 1
	3.86409	0.845453	Q04695	Keratin, type I cytoskeletal 17
	3.69975	0.80497	Q05519	Serine/arginine-rich splicing factor 11
	2.62856	-1.95533	Q05682	Caldesmon
	2.60274	0.515418	Q06210	Glutamine--fructose-6-phosphate aminotransferase [isomerizing] 1
	2.16486	0.755629	Q06323	Proteasome activator complex subunit 1
	2.03629	-1.64305	Q06587	E3 ubiquitin-protein ligase RING1
	2.18793	-0.244126	Q06830	Peroxiredoxin-1
	2.72774	0.175488	Q07020	Large ribosomal subunit protein eL18
	4.25006	1.03656	Q08170	Serine/arginine-rich splicing factor 4
	2.03566	-0.789071	Q08J23	RNA cytosine C(5)-methyltransferase NSUN2
	2.0913	-0.86934	Q10567	AP-1 complex subunit beta-1
	2.73273	0.832556	Q10589	Bone marrow stromal antigen 2
	2.12902	-0.481737	Q10713	Mitochondrial-processing peptidase subunit alpha
	3.60306	1.64711	Q12769	Nuclear pore complex protein Nup160
	2.5128	-0.522488	Q12874	Splicing factor 3A subunit 3
	6.35926	1.48945	Q13057	Bifunctional coenzyme A synthase
	4.00682	0.564837	Q13085	Acetyl-CoA carboxylase 1
	2.89994	-1.78779	Q13148	TAR DNA-binding protein 43
	2.68782	2.17948	Q13158	FAS-associated death domain protein
	2.23634	-0.690739	Q13162	Peroxiredoxin-4
	4.47115	-1.91071	Q13177	Serine/threonine-protein kinase PAK 2
	2.8298	-1.69498	Q13242	Serine/arginine-rich splicing factor 9
	3.59328	0.988276	Q13247	Serine/arginine-rich splicing factor 6
	2.84085	-1.77791	Q13263	Transcription intermediary factor 1-beta
	2.08782	-1.61797	Q13283	Ras GTPase-activating protein-binding protein 1
	3.38895	-0.442363	Q13347	Eukaryotic translation initiation factor 3 subunit I
	3.71183	-1.6327	Q13404	Ubiquitin-conjugating enzyme E2 variant 1
	2.02197	-1.10398	Q13409	Cytoplasmic dynein 1 intermediate chain 2
	3.20307	-1.85857	Q13423	NAD(P) transhydrogenase, mitochondrial
	4.17478	1.29642	Q13427	Peptidyl-prolyl cis-trans isomerase G
	2.87353	0.824672	Q13428	Treacle protein
	2.14069	-1.83194	Q13492	Phosphatidylinositol-binding clathrin assembly protein
	5.61324	0.63038	Q13523	Serine/threonine-protein kinase PRP4 homolog
	4.29915	2.3841	Q13547	Histone deacetylase 1
	3.21264	1.34686	Q13630	GDP-L-fucose synthase
	3.26326	0.465854	Q13642	Four and a half LIM domains protein 1
	2.1129	-0.510595	Q13813	Spectrin alpha chain, non-erythrocytic 1
	2.14536	-1.30996	Q13835	Plakophilin-1
	3.29823	-1.47956	Q13907	Isopentenyl-diphosphate Delta-isomerase 1
	3.46327	-1.98846	Q14008	Cytoskeleton-associated protein 5
	2.28418	-1.44313	Q14019	Coactosin-like protein
	2.86887	-1.89809	Q14157	Ubiquitin-associated protein 2-like
	2.09291	0.414762	Q14166	Tubulin--tyrosine ligase-like protein 12
	2.47883	1.25582	Q14181	DNA polymerase alpha subunit B
	3.38844	0.544062	Q14192	Four and a half LIM domains protein 2
	3.25153	3.35134	Q14525	Keratin, type I cuticular Ha3-II
	2.32752	0.978302	Q14554	Protein disulfide-isomerase A5
	2.76833	-1.47517	Q14558	Phosphoribosyl pyrophosphate synthase-associated protein 1
	2.51055	-1.49275	Q14683	Structural maintenance of chromosomes protein 1A
	2.5719	-1.29587	Q14694	Ubiquitin carboxyl-terminal hydrolase 10
	3.54246	-0.754343	Q14974	Importin subunit beta-1
	4.65089	1.68375	Q14978	Nucleolar and coiled-body phosphoprotein 1
	2.65695	0.479193	Q14980	Nuclear mitotic apparatus protein 1
	2.41375	-1.42578	Q14997	Proteasome activator complex subunit 4
	3.35744	0.702049	Q15008	26S proteasome non-ATPase regulatory subunit 6
	2.97637	-0.398812	Q15046	Lysine--tRNA ligase
	2.63803	-1.75495	Q15056	Eukaryotic translation initiation factor 4H
	3.20462	0.380297	Q15084	Protein disulfide-isomerase A6
	2.30378	-1.77142	Q15165	Serum paraoxonase/arylesterase 2
	3.75883	-0.578566	Q15365	Poly(rC)-binding protein 1
	3.02057	-0.601482	Q15393	Splicing factor 3B subunit 3
	2.61891	0.662487	Q15418	Ribosomal protein S6 kinase alpha-1
	3.0018	-1.54906	Q15436	Protein transport protein Sec23A
	2.1155	-1.28378	Q15459	Splicing factor 3A subunit 1
	2.65412	-1.92764	Q15631	Translin
	3.38465	-1.57179	Q15646	2'-5'-oligoadenylate synthase-like protein
	2.16009	0.624988	Q15654	Thyroid receptor-interacting protein 6
	3.69041	-1.17028	Q16186	Proteasomal ubiquitin receptor ADRM1
	2.5841	-1.15856	Q16204	Coiled-coil domain-containing protein 6
	2.31995	-1.2617	Q16401	26S proteasome non-ATPase regulatory subunit 5
	2.90217	-1.82044	Q16543	Hsp90 co-chaperone Cdc37
	3.49417	-0.52803	Q16576	Histone-binding protein RBBP7
	2.71131	0.556547	Q16629	Serine/arginine-rich splicing factor 7
	2.24013	-0.27308	Q16658	Fascin
	2.89312	0.65259	Q27J81	Inverted formin-2
	2.35811	0.505097	Q29RF7	Sister chromatid cohesion protein PDS5 homolog A
	2.07228	-1.26716	Q4G0N4	NAD kinase 2, mitochondrial
	3.41212	-1.5928	Q52LJ0	Protein FAM98B
	2.1216	0.450317	Q5D862	Filaggrin-2
	2.20634	-1.16869	Q5JVF3	PCI domain-containing protein 2
	2.2832	0.876347	Q5T4S7	E3 ubiquitin-protein ligase UBR4
	2.88726	-1.19849	Q5T6F2	Ubiquitin-associated protein 2
	3.29705	0.412613	Q5T749	Keratinocyte proline-rich protein
	2.69558	0.686319	Q5TFE4	5'-nucleotidase domain-containing protein 1
	3.04124	0.382796	Q5VTL8	Pre-mRNA-splicing factor 38B
	3.47422	0.976546	Q66PJ3	ADP-ribosylation factor-like protein 6-interacting protein 4
	3.08447	-1.91146	Q6FI81	Anamorsin
	2.28351	-1.34704	Q6L8Q7	2',5'-phosphodiesterase 12
	2.38678	0.7812	Q6P1A2	Lysophospholipid acyltransferase 5
	1.576	-2.92319	Q6P1N0	Coiled-coil and C2 domain-containing protein 1A
	2.23102	-1.67108	Q6P2E9	Enhancer of mRNA-decapping protein 4
	3.31633	0.80446	Q6P2Q9	Pre-mRNA-processing-splicing factor 8
	2.61251	-1.51701	Q6PJT7	Zinc finger CCCH domain-containing protein 14
	2.373	-0.937653	Q6PKG0	La-related protein 1
	3.76119	1.38303	Q6R327	Rapamycin-insensitive companion of mTOR
	2.26815	-1.42145	Q6UB35	Monofunctional C1-tetrahydrofolate synthase, mitochondrial
	3.40574	0.945211	Q6YN16	Hydroxysteroid dehydrogenase-like protein 2
	2.53694	-0.442835	Q6ZVX7	F-box only protein 50
	3.03266	0.783442	Q71UM5	Ribosomal protein eS27-like
	2.89408	-1.20571	Q7KZF4	Staphylococcal nuclease domain-containing protein 1
	3.74117	0.600869	Q7L014	Probable ATP-dependent RNA helicase DDX46
	4.3353	1.5498	Q7L2H7	Eukaryotic translation initiation factor 3 subunit M
	5.17417	1.24176	Q7L4I2	Arginine/serine-rich coiled-coil protein 2
	2.96619	-0.981525	Q7L576	Cytoplasmic FMR1-interacting protein 1
	2.96802	2.31932	Q7Z3Z0	Keratin, type I cytoskeletal 25
	4.75524	0.513566	Q7Z6Z7	E3 ubiquitin-protein ligase HUWE1
	2.10159	-0.543825	Q86UK7	E3 ubiquitin-protein ligase ZNF598
	2.07819	0.681972	Q86UV5	Ubiquitin carboxyl-terminal hydrolase 48
	3.00423	0.409782	Q86VP6	Cullin-associated NEDD8-dissociated protein 1
	2.93805	2.80922	Q8IWX8	Calcium homeostasis endoplasmic reticulum protein
	4.32804	0.895374	Q8IXB1	DnaJ homolog subfamily C member 10
	2.66615	-1.38282	Q8IY81	pre-rRNA 2'-O-ribose RNA methyltransferase FTSJ3
	4.16677	1.13209	Q8IYB3	Serine/arginine repetitive matrix protein 1
	3.26653	2.22375	Q8N0U8	Vitamin K epoxide reductase complex subunit 1-like protein 1
	2.41379	-1.37929	Q8N0X7	Spartin
	4.61281	0.545577	Q8N163	Cell cycle and apoptosis regulator protein 2
	3.42573	0.863983	Q8N1N4	Keratin, type II cytoskeletal 78
	2.2434	1.06115	Q8N3U4	Cohesin subunit SA-2
	2.60949	2.0149	Q8N543	Prolyl 3-hydroxylase OGFOD1
	3.93808	2.99265	Q8N6T3	ADP-ribosylation factor GTPase-activating protein 1
	2.44018	0.850169	Q8NAV1	Pre-mRNA-splicing factor 38A
	4.59745	0.595273	Q8NBS9	Thioredoxin domain-containing protein 5
	3.0298	-1.49454	Q8NCW5	NAD(P)H-hydrate epimerase
	2.24118	-1.89555	Q8NDC0	MAPK-interacting and spindle-stabilizing protein-like
	2.51902	0.707875	Q8NE71	ATP-binding cassette sub-family F member 1
	3.48279	-1.40511	Q8NFJ5	Retinoic acid-induced protein 3
	3.79059	2.77483	Q8NI27	THO complex subunit 2
	2.75829	-1.66594	Q8TB61	Adenosine 3'-phospho 5'-phosphosulfate transporter 1
	2.33103	-0.787146	Q8TBQ9	Protein kish-A
	2.17642	1.32312	Q8TEA8	D-aminoacyl-tRNA deacylase 1
	3.84899	0.486214	Q8TEQ6	Gem-associated protein 5
	2.10312	-1.17222	Q8WUM0	Nuclear pore complex protein Nup133
	2.44414	1.15782	Q8WX92	Negative elongation factor B
	2.86661	0.790467	Q92598	Heat shock protein 105 kDa
	3.24196	-1.59295	Q92879	CUGBP Elav-like family member 1
	4.81679	2.68579	Q92922	SWI/SNF complex subunit SMARCC1
	3.8309	-1.91444	Q969X5	Endoplasmic reticulum-Golgi intermediate compartment protein 1
	2.07814	-0.928659	Q96AZ6	Interferon-stimulated gene 20 kDa protein
	2.27569	0.416637	Q96C36	Pyrroline-5-carboxylate reductase 2
	1.69296	-2.12374	Q96DG6	Carboxymethylenebutenolidase homolog
	2.64544	-1.25192	Q96EP5	DAZ-associated protein 1
	2.17667	0.81018	Q96ER3	Protein SAAL1
	3.19036	1.26476	Q96GX9	Methylthioribulose-1-phosphate dehydratase
	3.44695	0.811972	Q96HE7	ERO1-like protein alpha
	2.95333	-0.976434	Q96I24	Far upstream element-binding protein 3
	4.43648	1.29497	Q96IZ7	Serine/Arginine-related protein 53
	3.58834	1.53984	Q96KA5	Lipid scramblase CLPTM1L
	2.69798	-0.675143	Q96P63	Serpin B12
	3.8906	-1.64175	Q96PK6	RNA-binding protein 14
	2.49282	-0.979203	Q96PZ0	Pseudouridylate synthase 7 homolog
	2.2368	0.367435	Q96RQ3	Methylcrotonoyl-CoA carboxylase subunit alpha, mitochondrial
	3.45142	1.72307	Q96T76	MMS19 nucleotide excision repair protein homolog
	1.172	-2.06829	Q99460	26S proteasome non-ATPase regulatory subunit 1
	2.01028	-0.830415	Q99471	Prefoldin subunit 5
	4.18631	0.832088	Q99497	Parkinson disease protein 7
	2.18175	-1.68287	Q99614	Tetratricopeptide repeat protein 1
	2.50563	-1.41718	Q99615	DnaJ homolog subfamily C member 7
	3.51152	0.977011	Q99700	Ataxin-2
	3.2924	-1.49313	Q99729	Heterogeneous nuclear ribonucleoprotein A/B
	4.32245	-0.99648	Q99829	Copine-1
	2.63604	-0.457328	Q99832	T-complex protein 1 subunit eta
	4.05048	0.634456	Q9BQ69	ADP-ribose glycohydrolase MACROD1
	2.63811	1.56242	Q9BQC3	2-(3-amino-3-carboxypropyl)histidine synthase subunit 2
	3.25754	-0.60794	Q9BQE3	Tubulin alpha-1C chain
	2.71946	-1.15995	Q9BR76	Coronin-1B
	2.08457	0.492316	Q9BRX8	Peroxiredoxin-like 2A
	3.3006	1.13583	Q9BSA4	Protein tweety homolog 2
	2.66056	1.21486	Q9BSJ2	Gamma-tubulin complex component 2
	2.18854	1.63662	Q9BT22	Chitobiosyldiphosphodolichol beta-mannosyltransferase
	2.92546	0.784401	Q9BU76	Multiple myeloma tumor-associated protein 2
	3.14154	1.10848	Q9BUJ2	Heterogeneous nuclear ribonucleoprotein U-like protein 1
	3.31475	3.60545	Q9BVC6	Voltage-gated monoatomic cation channel TMEM109
	3.17195	-1.65692	Q9BWF3	RNA-binding protein 4
	2.37872	-1.50174	Q9BXP5	Serrate RNA effector molecule homolog
	2.23585	0.100506	Q9BY44	Eukaryotic translation initiation factor 2A
	2.38195	0.695878	Q9BZE4	GTP-binding protein 4
	3.43121	-1.53189	Q9GZL7	Ribosome biogenesis protein WDR12
	2.52011	0.94498	Q9GZR7	ATP-dependent RNA helicase DDX24
	2.12572	-1.34031	Q9GZT3	SRA stem-loop-interacting RNA-binding protein, mitochondrial
	2.6984	-1.5993	Q9GZZ1	N-alpha-acetyltransferase 50
	4.30621	-1.81325	Q9H074	Polyadenylate-binding protein-interacting protein 1
	4.34103	2.12704	Q9H0S4	Probable ATP-dependent RNA helicase DDX47
	2.67353	-1.41187	Q9H0U3	Dolichyl-diphosphooligosaccharide--protein glycosyltransferase subunit MAGT1
	2.77935	0.676193	Q9H173	Nucleotide exchange factor SIL1
	3.42184	-1.84688	Q9H299	SH3 domain-binding glutamic acid-rich-like protein 3
	2.37745	-1.73266	Q9H2H9	Sodium-coupled neutral amino acid symporter 1
	3.29467	1.06593	Q9H307	Pinin
	2.62358	-1.07413	Q9H3K2	Growth hormone-inducible transmembrane protein
	4.22831	0.974809	Q9H3N1	Thioredoxin-related transmembrane protein 1
	3.56451	4.68111	Q9H6T0	Epithelial splicing regulatory protein 2
	2.95436	0.825923	Q9H7N4	Splicing factor, arginine/serine-rich 19
	3.09595	2.31403	Q9H7Z7	Prostaglandin E synthase 2
	3.72356	0.729313	Q9H8H2	ATP-dependent DNA helicase DDX31
	2.96699	-1.55928	Q9H8H3	Thiol S-methyltransferase TMT1A
	3.28479	-1.50914	Q9H910	Jupiter microtubule associated homolog 2
	2.96131	0.407958	Q9HA64	Ketosamine-3-kinase
	2.5047	-1.49434	Q9HB07	MYG1 exonuclease
	3.15184	-1.19957	Q9HB71	Calcyclin-binding protein
	4.30607	-1.515	Q9HC38	Glyoxalase domain-containing protein 4
	4.7577	-1.02822	Q9NP81	Serine--tRNA ligase, mitochondrial
	2.24021	0.721998	Q9NQ29	Putative RNA-binding protein Luc7-like 1
	2.09513	0.518548	Q9NQC3	Reticulon-4
	2.44021	-0.785055	Q9NRN7	L-aminoadipate-semialdehyde dehydrogenase-phosphopantetheinyl transferase
	3.57421	1.37766	Q9NRW3	DNA dC->dU-editing enzyme APOBEC-3C
	1.51537	-3.01735	Q9NS69	Mitochondrial import receptor subunit TOM22 homolog
	3.25484	0.63094	Q9NSD9	Phenylalanine--tRNA ligase beta subunit
	2.38498	0.700603	Q9NSE4	Isoleucine--tRNA ligase, mitochondrial
	2.10786	-1.22582	Q9NT62	Ubiquitin-like-conjugating enzyme ATG3
	2.55628	-0.95377	Q9NTJ3	Structural maintenance of chromosomes protein 4
	2.6264	-0.783015	Q9NTK5	Obg-like ATPase 1
	3.77914	-0.912081	Q9NUU7	ATP-dependent RNA helicase DDX19A
	3.3885	-1.00511	Q9NVA2	Septin-11
	2.65867	-1.71534	Q9NVI1	Fanconi anemia group I protein
	2.0122	1.88549	Q9NVP1	ATP-dependent RNA helicase DDX18
	2.18404	-1.74507	Q9NY33	Dipeptidyl peptidase 3
	2.46109	0.662194	Q9NYF8	Bcl-2-associated transcription factor 1
	2.41138	0.524626	Q9NZ01	Very-long-chain enoyl-CoA reductase
	3.23822	0.706749	Q9NZB2	Constitutive coactivator of PPAR-gamma-like protein 1
	3.67602	1.04437	Q9P035	Very-long-chain (3R)-3-hydroxyacyl-CoA dehydratase 3
	3.40882	2.68626	Q9P0V9	Septin-10
	2.00691	0.685352	Q9P258	Protein RCC2
	3.79438	2.3518	Q9P265	Disco-interacting protein 2 homolog B
	3.19337	0.456993	Q9P287	BRCA2 and CDKN1A-interacting protein
	2.41114	-1.43928	Q9UBE0	SUMO-activating enzyme subunit 1
	3.53844	-1.8588	Q9UBK8	Methionine synthase reductase
	2.63655	-1.82723	Q9UBQ5	Eukaryotic translation initiation factor 3 subunit K
	2.8354	-1.41709	Q9UBT2	SUMO-activating enzyme subunit 2
	2.84524	0.691698	Q9UG63	ATP-binding cassette sub-family F member 2
	2.86023	-1.45444	Q9UGI8	Testin
	3.23012	-1.46915	Q9UHB6	LIM domain and actin-binding protein 1
	3.045	-1.32907	Q9UHD1	Cysteine and histidine-rich domain-containing protein 1
	2.35562	0.577078	Q9UHR4	BAR/IMD domain-containing adapter protein 2-like 1
	2.15226	-1.80678	Q9UHV9	Prefoldin subunit 2
	2.8901	-1.58341	Q9UJS0	Electrogenic aspartate/glutamate antiporter SLC25A13, mitochondrial
	1.84798	-2.45494	Q9UJX3	Anaphase-promoting complex subunit 7
	2.59331	0.75621	Q9UJX6	Anaphase-promoting complex subunit 2
	3.15324	0.815271	Q9UKJ3	G patch domain-containing protein 8
	2.80867	1.4834	Q9UKM9	RNA-binding protein Raly
	2.32472	-0.627276	Q9UKS6	Protein kinase C and casein kinase substrate in neurons protein 3
	2.26442	0.431396	Q9UKV3	Apoptotic chromatin condensation inducer in the nucleus
	3.38337	-1.61158	Q9ULC4	Malignant T-cell-amplified sequence 1
	2.88597	-0.477471	Q9UMS4	Pre-mRNA-processing factor 19
	3.45443	-1.23003	Q9UNS2	COP9 signalosome complex subunit 3
	2.50137	-1.56413	Q9UPQ0	LIM and calponin homology domains-containing protein 1
	2.96555	2.2888	Q9UPT9	Ubiquitin carboxyl-terminal hydrolase 22
	4.02973	0.290345	Q9UQ35	Serine/arginine repetitive matrix protein 2
	3.40272	-0.861038	Q9UQ80	Proliferation-associated protein 2G4
	2.52594	-0.893903	Q9UQE7	Structural maintenance of chromosomes protein 3
	4.92674	3.35395	Q9Y223	Bifunctional UDP-N-acetylglucosamine 2-epimerase/N-acetylmannosamine kinase
	2.08285	2.33142	Q9Y241	HIG1 domain family member 1A, mitochondrial
	4.15744	-1.94107	Q9Y2L1	Exosome complex exonuclease RRP44
	4.61457	4.86528	Q9Y2S7	Polymerase delta-interacting protein 2
	5.25445	1.00159	Q9Y2V2	Calcium-regulated heat-stable protein 1
	4.63295	1.45502	Q9Y2W1	Thyroid hormone receptor-associated protein 3
	2.37948	-0.669345	Q9Y2Z0	Protein SGT1 homolog
	3.66722	1.03783	Q9Y305	Acyl-coenzyme A thioesterase 9, mitochondrial
	2.71987	0.634905	Q9Y383	Putative RNA-binding protein Luc7-like 2
	3.82468	1.31608	Q9Y3E0	Vesicle transport protein GOT1B
	2.26461	0.375829	Q9Y3I0	RNA-splicing ligase RtcB homolog
	2.49666	1.11311	Q9Y4X5	E3 ubiquitin-protein ligase ARIH1
	2.0465	-1.39643	Q9Y520	Protein PRRC2C
	2.16108	-0.750935	Q9Y570	Protein phosphatase methylesterase 1
	2.09523	-1.30738	Q9Y5K5	Ubiquitin carboxyl-terminal hydrolase isozyme L5
	2.94846	1.03547	Q9Y5L0	Transportin-3
	2.69889	-0.735908	Q9Y617	Phosphoserine aminotransferase
	2.97116	0.687578	Q9Y6C9	Mitochondrial carrier homolog 2
	2.63849	-1.87257	Q9Y6E2	eIF5-mimic protein 1
	3.59803	-1.29453	Q9Y6G9	Cytoplasmic dynein 1 light intermediate chain 1
	5.41552	2.35228	Q9Y6K0	Choline/ethanolaminephosphotransferase 1
	1.95703	-1.224	A0FGR8	Extended synaptotagmin-2
	0.208221	-0.235138	A5A3E0	POTE ankyrin domain family member F
	1.9959	0.64441	A5YKK6	CCR4-NOT transcription complex subunit 1
	0.36537	0.186723	A6NDG6	Glycerol-3-phosphate phosphatase
	0.812534	0.942468	A6NDU8	RAB7A-interacting MON1-CCZ1 complex subunit 1
	0.0850682	0.0615835	A6NHR9	Structural maintenance of chromosomes flexible hinge domain-containing protein 1
	1.76725	0.110763	E9PRG8	Uncharacterized protein C11orf98
	0.443856	0.18047	O00154	Cytosolic acyl coenzyme A thioester hydrolase
	1.38288	-0.625388	O00159	Unconventional myosin-Ic
	0.243288	0.199057	O00178	GTP-binding protein 1
	1.89836	-1.7821	O00232	26S proteasome non-ATPase regulatory subunit 12
	1.92027	0.73039	O00267	Transcription elongation factor SPT5
	0.875144	-0.552911	O00273	DNA fragmentation factor subunit alpha
	0.134344	-0.0114848	O00299	Chloride intracellular channel protein 1
	0.13388	0.0648247	O00303	Eukaryotic translation initiation factor 3 subunit F
	1.87269	0.211344	O00410	Importin-5
	1.61381	-0.895695	O00425	Insulin-like growth factor 2 mRNA-binding protein 3
	0.88318	-0.196889	O00429	Dynamin-1-like protein
	1.91619	-1.77924	O00487	26S proteasome non-ATPase regulatory subunit 14
	1.27361	-0.839876	O00505	Importin subunit alpha-4
	0.774513	-0.702341	O00567	Nucleolar protein 56
	1.84719	-1.21967	O00592	Podocalyxin
	0.554798	-0.361028	O00625	Pirin
	1.21172	-0.788189	O00629	Importin subunit alpha-3
	1.94722	0.630977	O00763	Acetyl-CoA carboxylase 2
	0.0783176	0.0826991	O14530	Thioredoxin domain-containing protein 9
	0.918725	0.645796	O14545	TRAF-type zinc finger domain-containing protein 1
	1.9975	-1.50718	O14579	Coatomer subunit epsilon
	0.998103	0.424696	O14737	Programmed cell death protein 5
	0.21341	0.133192	O14744	Protein arginine N-methyltransferase 5
	1.83224	-0.684402	O14818	Proteasome subunit alpha type-7
	0.916364	0.0859426	O14980	Exportin-1
	1.40563	-0.857859	O14981	TATA-binding protein-associated factor 172
	1.44977	0.312187	O15143	Actin-related protein 2/3 complex subunit 1B
	0.722168	-0.478461	O15226	NF-kappa-B-repressing factor
	0.408059	0.168147	O15294	UDP-N-acetylglucosamine--peptide N-acetylglucosaminyltransferase 110 kDa subunit
	0.411482	-0.202313	O15305	Phosphomannomutase 2
	1.45909	-0.621092	O15355	Protein phosphatase 1G
	0.693032	0.374419	O15397	Importin-8
	1.90897	0.347882	O15427	Monocarboxylate transporter 4
	1.86853	1.59754	O43156	TELO2-interacting protein 1 homolog
	1.44848	-0.597191	O43169	Cytochrome b5 type B
	0.816558	-0.638903	O43237	Cytoplasmic dynein 1 light intermediate chain 2
	0.426023	0.635723	O43252	Bifunctional 3'-phosphoadenosine 5'-phosphosulfate synthase 1
	1.76061	-1.98991	O43396	Thioredoxin-like protein 1
	1.12475	-1.97864	O43399	Tumor protein D54
	1.52126	1.02057	O43427	Acidic fibroblast growth factor intracellular-binding protein
	0.0130273	-0.0140384	O43447	Peptidyl-prolyl cis-trans isomerase H
	0.383386	-0.429805	O43488	Aflatoxin B1 aldehyde reductase member 2
	0.405266	0.607029	O43583	Density-regulated protein
	0.708583	0.318239	O43670	BUB3-interacting and GLEBS motif-containing protein ZNF207
	1.84346	0.769539	O43684	Mitotic checkpoint protein BUB3
	1.79378	0.442285	O43707	Alpha-actinin-4
	0.855718	-0.635866	O43708	Maleylacetoacetate isomerase
	0.622666	-0.520554	O43765	Small glutamine-rich tetratricopeptide repeat-containing protein alpha
	1.90531	-1.67718	O43776	Asparagine--tRNA ligase, cytoplasmic
	0.670658	1.22832	O43809	Cleavage and polyadenylation specificity factor subunit 5
	1.16715	-0.431422	O43813	Glutathione S-transferase LANCL1
	0.823812	-0.984152	O43823	A-kinase anchor protein 8
	0.0637607	-0.00984319	O43865	S-adenosylhomocysteine hydrolase-like protein 1
	1.56624	-0.974284	O60216	Double-strand-break repair protein rad21 homolog
	0.955889	-0.594309	O60231	Pre-mRNA-splicing factor ATP-dependent RNA helicase DHX16
	1.66586	-0.299884	O60343	TBC1 domain family member 4
	0.549258	0.193635	O60506	Heterogeneous nuclear ribonucleoprotein Q
	0.912639	0.320502	O60610	Protein diaphanous homolog 1
	0.742704	0.52386	O60684	Importin subunit alpha-7
	0.446562	-0.428182	O60701	UDP-glucose 6-dehydrogenase
	0.719774	-0.593657	O60716	Catenin delta-1
	0.476071	0.324267	O60749	Sorting nexin-2
	1.30256	-0.526512	O60831	PRA1 family protein 2
	1.53865	-1.72182	O60884	DnaJ homolog subfamily A member 2
	1.85469	-0.530695	O60888	Protein CutA
	1.74807	-1.2421	O75116	Rho-associated protein kinase 2
	1.59724	1.33401	O75122	CLIP-associating protein 2
	1.09816	0.234842	O75131	Copine-3
	0.338273	0.450452	O75152	Zinc finger CCCH domain-containing protein 11A
	0.0141666	-0.0249275	O75153	Clustered mitochondria protein homolog
	1.63122	-1.25174	O75348	V-type proton ATPase subunit G 1
	0.298326	0.0803515	O75390	Citrate synthase, mitochondrial
	0.90385	1.50424	O75494	Serine/arginine-rich splicing factor 10
	0.686974	0.241369	O75533	Splicing factor 3B subunit 1
	1.09245	1.19958	O75569	Interferon-inducible double-stranded RNA-dependent protein kinase activator A
	1.21002	0.350988	O75643	U5 small nuclear ribonucleoprotein 200 kDa helicase
	1.29909	0.628378	O75694	Nuclear pore complex protein Nup155
	1.2436	-1.28327	O75822	Eukaryotic translation initiation factor 3 subunit J
	1.49597	0.455218	O75874	Isocitrate dehydrogenase [NADP] cytoplasmic
	1.07332	-1.15187	O75886	Signal transducing adapter molecule 2
	0.815474	0.90876	O75915	PRA1 family protein 3
	0.225237	0.260551	O75934	Pre-mRNA-splicing factor SPF27
	1.99487	0.630381	O76003	Glutaredoxin-3
	0.44352	-0.180568	O76021	Ribosomal L1 domain-containing protein 1
	1.23037	-0.631783	O94760	N(G),N(G)-dimethylarginine dimethylaminohydrolase 1
	0.857807	-0.564768	O94826	Mitochondrial import receptor subunit TOM70
	1.30902	-1.41321	O94906	Pre-mRNA-processing factor 6
	1.72934	-0.999125	O94966	Ubiquitin carboxyl-terminal hydrolase 19
	0.527064	0.13296	O94973	AP-2 complex subunit alpha-2
	1.57329	0.495341	O94979	Protein transport protein Sec31A
	0.940428	-0.571602	O95163	Elongator complex protein 1
	1.94472	-0.276705	O95197	Reticulon-3
	1.64233	-1.02407	O95292	Vesicle-associated membrane protein-associated protein B/C
	1.7266	-1.08884	O95347	Structural maintenance of chromosomes protein 2
	0.0485651	-0.0430323	O95361	Tripartite motif-containing protein 16
	0.621379	-0.351914	O95372	Acyl-protein thioesterase 2
	0.523655	-0.0478687	O95433	Activator of 90 kDa heat shock protein ATPase homolog 1
	0.0334055	0.0249077	O95456	Proteasome assembly chaperone 1
	1.29705	1.04846	O95487	Protein transport protein Sec24B
	0.343297	0.0702712	O95573	Fatty acid CoA ligase Acsl3
	0.123301	0.117317	O95628	CCR4-NOT transcription complex subunit 4
	1.94628	-0.77268	O95817	BAG family molecular chaperone regulator 3
	0.0312234	-0.0272541	O95831	Apoptosis-inducing factor 1, mitochondrial
	0.538203	-0.841226	O95861	3'(2'),5'-bisphosphate nucleotidase 1
	1.76232	-1.08839	P00367	Glutamate dehydrogenase 1, mitochondrial
	0.333909	-0.0572357	P00390	Glutathione reductase, mitochondrial
	0.464343	-0.311623	P00414	Cytochrome c oxidase subunit 3
	0.0691856	-0.028107	P00491	Purine nucleoside phosphorylase
	1.42331	-0.549641	P00533	Epidermal growth factor receptor
	0.943678	1.28861	P01040	Cystatin-A
	1.248	-1.01301	P02042	Hemoglobin subunit delta
	1.40642	-0.643726	P04040	Catalase
	1.57104	-1.03767	P04181	Ornithine aminotransferase, mitochondrial
	1.25866	-0.106174	P04406	Glyceraldehyde-3-phosphate dehydrogenase
	0.79045	-0.402273	P04439	HLA class I histocompatibility antigen, A alpha chain
	0.722952	-0.669402	P04632	Calpain small subunit 1
	1.50715	0.379311	P04843	Dolichyl-diphosphooligosaccharide--protein glycosyltransferase subunit 1
	0.0833848	-0.0265153	P05023	Sodium/potassium-transporting ATPase subunit alpha-1
	1.19037	-1.05818	P05089	Arginase-1
	0.144003	0.096089	P05187	Alkaline phosphatase, placental type
	1.18463	-1.03973	P05386	Large ribosomal subunit protein P1
	1.8452	-1.08022	P05413	Fatty acid-binding protein, heart
	1.55331	-1.37823	P06454	Prothymosin alpha
	1.65489	-1.62691	P06576	ATP synthase F(1) complex subunit beta, mitochondrial
	0.19472	-0.160837	P06703	Protein S100-A6
	0.38751	0.106011	P06753	Tropomyosin alpha-3 chain
	0.257422	0.319619	P07099	Epoxide hydrolase 1
	0.0243858	-0.00171471	P07814	Bifunctional glutamate/proline--tRNA ligase
	1.61416	-1.94846	P07954	Fumarate hydratase, mitochondrial
	1.37311	0.277202	P08237	ATP-dependent 6-phosphofructokinase, muscle type
	1.61203	-0.71253	P08574	Cytochrome c1, heme protein, mitochondrial
	1.26337	-0.392879	P08670	Vimentin
	1.51126	-0.426274	P08758	Annexin A5
	1.11742	-0.262426	P09110	3-ketoacyl-CoA thiolase, peroxisomal
	1.87593	-0.224219	P09382	Galectin-1
	1.8945	-1.28208	P09429	High mobility group protein B1
	1.88169	-1.1195	P09497	Clathrin light chain B
	1.1088	-0.674205	P09525	Annexin A4
	1.22632	-0.752839	P09661	U2 small nuclear ribonucleoprotein A'
	1.0456	-0.64564	P09923	Intestinal-type alkaline phosphatase
	0.307704	0.954862	P10515	Dihydrolipoyllysine-residue acetyltransferase component of pyruvate dehydrogenase complex, mitochondrial
	0.2763	0.0665137	P10768	S-formylglutathione hydrolase
	1.55685	-0.615062	P10809	60 kDa heat shock protein, mitochondrial
	0.565237	-0.428715	P11166	Solute carrier family 2, facilitated glucose transporter member 1
	1.65183	-1.06441	P11172	Uridine 5'-monophosphate synthase
	1.88254	-1.76605	P11310	Medium-chain specific acyl-CoA dehydrogenase, mitochondrial
	0.227003	-0.25256	P11413	Glucose-6-phosphate 1-dehydrogenase
	1.62724	-1.10849	P11532	Dystrophin
	0.94283	0.0820459	P12268	Inosine-5'-monophosphate dehydrogenase 2
	0.820354	0.263274	P12955	Xaa-Pro dipeptidase
	0.382798	-0.271203	P12956	X-ray repair cross-complementing protein 6
	0.302824	0.29114	P13010	X-ray repair cross-complementing protein 5
	1.09205	-0.183485	P13639	Elongation factor 2
	1.82936	0.159966	P13645	Keratin, type I cytoskeletal 10
	1.14853	-1.16735	P13804	Electron transfer flavoprotein subunit alpha, mitochondrial
	0.119801	0.0743039	P13807	Glycogen [starch] synthase, muscle
	1.73493	-0.52996	P13929	Beta-enolase
	1.80064	-1.08251	P14635	G2/mitotic-specific cyclin-B1
	1.70254	-0.372012	P14866	Heterogeneous nuclear ribonucleoprotein L
	0.252816	-0.164743	P14868	Aspartate--tRNA ligase, cytoplasmic
	1.57175	-0.459775	P15121	Aldo-keto reductase family 1 member B1
	0.947779	0.0930061	P15170	Eukaryotic peptide chain release factor GTP-binding subunit ERF3A
	1.72202	0.279366	P15559	NAD(P)H dehydrogenase [quinone] 1
	1.62982	-0.463286	P16083	Ribosyldihydronicotinamide dehydrogenase [quinone]
	1.45128	0.538399	P16455	Methylated-DNA--protein-cysteine methyltransferase
	1.20275	-0.420705	P16615	Sarcoplasmic/endoplasmic reticulum calcium ATPase 2
	1.76827	-1.54619	P16949	Stathmin
	1.41619	0.220273	P17812	CTP synthase 1
	0.0687575	0.0167109	P17844	Probable ATP-dependent RNA helicase DDX5
	1.37977	-1.2052	P17858	ATP-dependent 6-phosphofructokinase, liver type
	0.0784798	0.0234642	P17931	Galectin-3
	0.987804	0.484758	P18085	ADP-ribosylation factor 4
	0.280683	-0.0322901	P18124	Large ribosomal subunit protein uL30
	0.0241731	-0.0121924	P18754	Regulator of chromosome condensation
	1.61989	-0.860761	P19367	Hexokinase-1
	0.410428	-0.481778	P19784	Casein kinase II subunit alpha'
	0.793617	-0.648659	P20339	Ras-related protein Rab-5A
	1.92803	-1.28298	P20674	Cytochrome c oxidase subunit 5A, mitochondrial
	1.79458	-1.90251	P20810	Calpastatin
	1.61011	-1.20038	P20930	Filaggrin
	1.86053	0.404852	P21266	Glutathione S-transferase Mu 3
	1.95074	-1.12161	P21399	Cytoplasmic aconitate hydratase
	0.649744	-0.849193	P22061	Protein-L-isoaspartate(D-aspartate) O-methyltransferase
	0.34154	-0.101595	P22102	Trifunctional purine biosynthetic protein adenosine-3
	1.80174	-0.349229	P22234	Bifunctional phosphoribosylaminoimidazole carboxylase/phosphoribosylaminoimidazole succinocarboxamide synthetase
	1.95406	1.12142	P22307	Sterol carrier protein 2
	0.254331	0.0201759	P22626	Heterogeneous nuclear ribonucleoproteins A2/B1
	1.38341	-1.67117	P22695	Cytochrome b-c1 complex subunit 2, mitochondrial
	0.885764	-0.304909	P23193	Transcription elongation factor A protein 1
	1.83167	-0.656867	P23246	Splicing factor, proline- and glutamine-rich
	0.701828	-0.730301	P23258	Tubulin gamma-1 chain
	0.130919	-0.0272312	P23381	Tryptophan--tRNA ligase, cytoplasmic
	1.56051	-0.734807	P23588	Eukaryotic translation initiation factor 4B
	1.96238	-1.56631	P23919	Thymidylate kinase
	0.676242	0.217091	P23921	Ribonucleoside-diphosphate reductase large subunit
	1.27292	-0.829337	P24666	Low molecular weight phosphotyrosine protein phosphatase
	1.51433	0.515753	P24752	Acetyl-CoA acetyltransferase, mitochondrial
	1.92229	0.799142	P24941	Cyclin-dependent kinase 2
	0.522208	-0.0715618	P25205	DNA replication licensing factor MCM3
	0.32822	-0.461603	P25325	3-mercaptopyruvate sulfurtransferase
	1.31644	0.339261	P25786	Proteasome subunit alpha type-1
	0.185294	-0.0674877	P25789	Proteasome subunit alpha type-4
	1.43066	-1.55412	P26196	Probable ATP-dependent RNA helicase DDX6
	0.172595	0.0933336	P26368	Splicing factor U2AF 65 kDa subunit
	1.42127	0.213505	P26599	Polypyrimidine tract-binding protein 1
	1.66847	-1.01788	P27449	V-type proton ATPase 16 kDa proteolipid subunit c
	1.95798	0.338361	P27635	Large ribosomal subunit protein uL16
	0.737355	-0.497238	P27694	Replication protein A 70 kDa DNA-binding subunit
	0.532635	0.18366	P27695	DNA repair nuclease/redox regulator APEX1
	1.3705	0.690337	P27708	Multifunctional protein CAD
	1.84542	-1.36091	P28070	Proteasome subunit beta type-4
	0.298719	-0.840223	P29144	Tripeptidyl-peptidase 2
	1.57672	1.36762	P29373	Cellular retinoic acid-binding protein 2
	0.214858	0.314385	P29508	Serpin B3
	1.46817	1.33983	P29590	Protein PML
	0.452504	-0.723817	P29966	Myristoylated alanine-rich C-kinase substrate
	0.585463	-0.0729294	P30050	Large ribosomal subunit protein uL11
	0.506108	-0.795533	P30084	Enoyl-CoA hydratase, mitochondrial
	1.25247	0.33894	P30085	UMP-CMP kinase
	1.11795	1.0052	P30260	Cell division cycle protein 27 homolog
	1.11527	-0.606236	P30419	Glycylpeptide N-tetradecanoyltransferase 1
	1.31507	-0.466242	P30566	Adenylosuccinate lyase
	1.08246	-0.892049	P30876	DNA-directed RNA polymerase II subunit RPB2
	1.66537	0.329795	P31040	Succinate dehydrogenase [ubiquinone] flavoprotein subunit, mitochondrial
	1.28285	0.288057	P31930	Cytochrome b-c1 complex subunit 1, mitochondrial
	0.173493	-0.0982145	P31947	14-3-3 protein sigma
	1.20915	-0.455633	P31949	Protein S100-A11
	0.20325	0.060133	P32119	Peroxiredoxin-2
	1.1283	-0.427982	P32969	Large ribosomal subunit protein uL6
	0.96445	-0.418245	P33176	Kinesin-1 heavy chain
	1.88903	0.928299	P33316	Deoxyuridine 5'-triphosphate nucleotidohydrolase, mitochondrial
	1.88311	1.72278	P33947	ER lumen protein-retaining receptor 2
	1.53729	0.140234	P33993	DNA replication licensing factor MCM7
	1.8241	0.44379	P34897	Serine hydroxymethyltransferase, mitochondrial
	0.585603	-0.129459	P35237	Serpin B6
	1.37999	-1.04881	P35244	Replication protein A 14 kDa subunit
	1.5405	-0.758026	P35249	Replication factor C subunit 4
	1.32692	1.15944	P35250	Replication factor C subunit 2
	0.288329	-0.0387783	P35527	Keratin, type I cytoskeletal 9
	0.133357	0.206245	P35573	Glycogen debranching enzyme
	1.08364	-0.861551	P35580	Myosin-10
	1.0343	0.327562	P35754	Glutaredoxin-1
	1.66361	-1.66915	P36957	Dihydrolipoyllysine-residue succinyltransferase component of 2-oxoglutarate dehydrogenase complex, mitochondrial
	1.1458	-0.421687	P37837	Transaldolase
	0.908846	-0.34132	P38919	Eukaryotic initiation factor 4A-III
	0.410108	-0.787129	P39019	Small ribosomal subunit protein eS19
	0.900544	-0.874572	P40261	Nicotinamide N-methyltransferase
	1.93451	0.433077	P40429	Large ribosomal subunit protein uL13
	0.377191	0.266882	P40938	Replication factor C subunit 3
	0.740796	0.362809	P41236	Protein phosphatase inhibitor 2
	0.213831	-0.053421	P41250	Glycine--tRNA ligase
	0.61308	0.10132	P41252	Isoleucine--tRNA ligase, cytoplasmic
	1.37207	-0.501876	P42126	Enoyl-CoA delta isomerase 1, mitochondrial
	1.18804	0.259398	P42166	Lamina-associated polypeptide 2, isoform alpha
	0.349189	-0.0362612	P42677	Small ribosomal subunit protein eS27
	1.75551	-0.0758947	P42704	Leucine-rich PPR motif-containing protein, mitochondrial
	0.485447	-1.45626	P42765	3-ketoacyl-CoA thiolase, mitochondrial
	1.72739	-0.522429	P43034	Platelet-activating factor acetylhydrolase IB subunit beta
	0.870573	0.301364	P43246	DNA mismatch repair protein Msh2
	1.61753	0.966589	P43304	Glycerol-3-phosphate dehydrogenase, mitochondrial
	1.77711	-1.85323	P43487	Ran-specific GTPase-activating protein
	1.57135	0.433125	P43686	26S proteasome regulatory subunit 6B
	1.28519	-0.194859	P45880	Non-selective voltage-gated ion channel VDAC2
	0.920632	0.220364	P45974	Ubiquitin carboxyl-terminal hydrolase 5
	0.546408	2.3515	P46013	Proliferation marker protein Ki-67
	0.75263	0.203934	P46060	Ran GTPase-activating protein 1
	0.341417	-0.233224	P46379	Large proline-rich protein BAG6
	0.987548	-0.219495	P46777	Large ribosomal subunit protein uL18
	1.20938	-1.5254	P46977	Dolichyl-diphosphooligosaccharide--protein glycosyltransferase subunit STT3A
	1.50919	-1.13978	P47712	Cytosolic phospholipase A2
	1.70383	-0.476791	P47756	F-actin-capping protein subunit beta
	1.49787	0.199295	P47897	Glutamine--tRNA ligase
	0.443568	0.22813	P48059	LIM and senescent cell antigen-like-containing domain protein 1
	0.802978	-0.280655	P48444	Coatomer subunit delta
	0.669166	-0.943893	P48507	Glutamate--cysteine ligase regulatory subunit
	1.19433	2.66669	P48509	CD151 antigen
	0.619703	-0.618741	P48556	26S proteasome non-ATPase regulatory subunit 8
	0.814949	0.121775	P48643	T-complex protein 1 subunit epsilon
	1.05414	0.329742	P48735	Isocitrate dehydrogenase [NADP], mitochondrial
	1.32988	-0.364296	P49005	DNA polymerase delta subunit 2
	0.61613	0.430329	P49006	MARCKS-related protein
	0.069114	-0.012537	P49189	4-trimethylaminobutyraldehyde dehydrogenase
	1.91651	0.21024	P49207	Large ribosomal subunit protein eL34
	0.351523	-0.0862096	P49411	Elongation factor Tu, mitochondrial
	1.9859	-1.42229	P49585	Choline-phosphate cytidylyltransferase A
	1.3237	-1.24589	P49589	Cysteine--tRNA ligase, cytoplasmic
	1.11275	0.508329	P49591	Serine--tRNA ligase, cytoplasmic
	0.259834	0.285501	P49643	DNA primase large subunit
	1.88195	0.271618	P49721	Proteasome subunit beta type-2
	1.72721	-1.43098	P49748	Very long-chain specific acyl-CoA dehydrogenase, mitochondrial
	0.253644	-0.0893879	P49773	Adenosine 5'-monophosphoramidase HINT1
	1.40673	-0.990847	P49790	Nuclear pore complex protein Nup153
	0.0381265	0.024978	P49792	E3 SUMO-protein ligase RanBP2
	0.361007	-0.30996	P49841	Glycogen synthase kinase-3 beta
	0.547965	-0.47282	P49902	Cytosolic purine 5'-nucleotidase
	0.323886	0.0849813	P49915	GMP synthase [glutamine-hydrolyzing]
	1.81966	-1.18664	P50213	Isocitrate dehydrogenase [NAD] subunit alpha, mitochondrial
	0.854607	-0.528817	P50238	Cysteine-rich protein 1
	0.818959	-0.205759	P50454	Serpin H1
	1.734	-0.69021	P50750	Cyclin-dependent kinase 9
	1.55189	0.181558	P50914	Large ribosomal subunit protein eL14
	1.78038	-0.28573	P51148	Ras-related protein Rab-5C
	0.146617	0.116644	P51570	Galactokinase
	0.26043	-0.163583	P51692	Signal transducer and activator of transcription 5B
	1.42978	-0.429289	P52272	Heterogeneous nuclear ribonucleoprotein M
	1.91954	-1.47548	P52306	Rap1 GTPase-GDP dissociation stimulator 1
	0.874203	-0.838856	P52732	Kinesin-like protein KIF11
	1.83039	1.83554	P52735	Guanine nucleotide exchange factor VAV2
	1.64637	-1.27895	P52789	Hexokinase-2
	0.269861	-0.252171	P52943	Cysteine-rich protein 2
	0.578082	-0.642497	P53041	Serine/threonine-protein phosphatase 5
	1.5487	-1.10709	P53384	Cytosolic Fe-S cluster assembly factor NUBP1
	1.9382	-0.270175	P53396	ATP-citrate synthase
	1.90352	-1.08752	P53597	Succinate--CoA ligase [ADP/GDP-forming] subunit alpha, mitochondrial
	0.0900737	-0.0122039	P53618	Coatomer subunit beta
	0.529712	0.0923462	P53621	Coatomer subunit alpha
	0.0615972	0.0124337	P53985	Monocarboxylate transporter 1
	0.466786	-0.328068	P53992	Protein transport protein Sec24C
	0.916651	0.196617	P54577	Tyrosine--tRNA ligase, cytoplasmic
	0.239744	-0.421457	P54727	UV excision repair protein RAD23 homolog B
	1.02158	0.28186	P54886	Delta-1-pyrroline-5-carboxylate synthase
	0.782769	-0.410214	P55010	Eukaryotic translation initiation factor 5
	0.931359	-0.901308	P55039	Developmentally-regulated GTP-binding protein 2
	0.577963	0.178198	P55084	Trifunctional enzyme subunit beta, mitochondrial
	0.637104	-1.91268	P55209	Nucleosome assembly protein 1-like 1
	1.60239	0.655562	P55265	Double-stranded RNA-specific adenosine deaminase
	1.83857	0.989781	P55268	Laminin subunit beta-2
	1.04947	0.441087	P55957	BH3-interacting domain death agonist
	0.209547	0.375773	P56134	ATP synthase F(0) complex subunit f, mitochondrial
	0.780133	-0.133677	P56192	Methionine--tRNA ligase, cytoplasmic
	1.40034	-0.801603	P56537	Eukaryotic translation initiation factor 6
	0.0843732	-0.0247421	P56545	C-terminal-binding protein 2
	0.853122	0.394511	P57678	Gem-associated protein 4
	1.36833	-0.744682	P58546	Myotrophin
	1.92005	-1.66398	P59998	Actin-related protein 2/3 complex subunit 4
	1.95738	-1.3201	P60228	Eukaryotic translation initiation factor 3 subunit E
	0.278116	0.131405	P60866	Small ribosomal subunit protein uS10
	0.100968	0.0330722	P60891	Ribose-phosphate pyrophosphokinase 1
	1.97244	-0.306617	P60900	Proteasome subunit alpha type-6
	1.6199	0.509703	P60981	Destrin
	1.13686	-0.70313	P61026	Ras-related protein Rab-10
	0.343885	0.23064	P61081	NEDD8-conjugating enzyme Ubc12
	0.878539	0.393311	P61088	Ubiquitin-conjugating enzyme E2 N
	0.360159	-0.471387	P61106	Ras-related protein Rab-14
	1.00648	-0.220141	P61158	Actin-related protein 3
	1.42705	-0.816791	P61160	Actin-related protein 2
	0.0274234	-0.0292937	P61163	Alpha-centractin
	1.52608	-0.989582	P61201	COP9 signalosome complex subunit 2
	1.57101	-0.874532	P61204	ADP-ribosylation factor 3
	0.319763	0.0920238	P61247	Small ribosomal subunit protein eS1
	0.505207	-0.541557	P61326	Protein mago nashi homolog
	1.64659	0.323062	P61353	Large ribosomal subunit protein eL27
	0.00936857	0.00605234	P61619	Protein transport protein Sec61 subunit alpha isoform 1
	1.80889	-0.889164	P61764	Syntaxin-binding protein 1
	0.0634682	0.0487585	P61769	Beta-2-microglobulin
	0.978284	-1.35707	P61956	Small ubiquitin-related modifier 2
	0.118207	-0.024161	P61978	Heterogeneous nuclear ribonucleoprotein K
	0.958632	0.389014	P62081	Small ribosomal subunit protein eS7
	0.196151	0.01916	P62136	Serine/threonine-protein phosphatase PP1-alpha catalytic subunit
	1.73855	-1.641	P62140	Serine/threonine-protein phosphatase PP1-beta catalytic subunit
	1.11555	0.152891	P62241	Small ribosomal subunit protein eS8
	0.632183	-0.074295	P62249	Small ribosomal subunit protein uS9
	1.10961	0.07031	P62263	Small ribosomal subunit protein uS11
	1.24487	0.344619	P62269	Small ribosomal subunit protein uS13
	1.59681	-0.812044	P62273	Small ribosomal subunit protein uS14
	0.768435	-0.548079	P62314	Small nuclear ribonucleoprotein Sm D1
	1.81769	0.139116	P62333	26S proteasome regulatory subunit 10B
	0.632974	0.0775592	P62701	Small ribosomal subunit protein eS4, X isoform
	1.97855	0.218149	P62750	Large ribosomal subunit protein uL23
	0.0622501	-0.00981458	P62753	Small ribosomal subunit protein eS6
	1.53272	-0.208548	P62805	Histone H4
	0.424316	0.0414759	P62826	GTP-binding nuclear protein Ran
	0.492663	0.123189	P62829	Large ribosomal subunit protein uL14
	1.24414	-0.167715	P62847	Small ribosomal subunit protein eS24
	1.92199	-0.304901	P62851	Small ribosomal subunit protein eS25
	0.449364	-0.186121	P62857	Small ribosomal subunit protein eS28
	1.73729	0.132478	P62873	Guanine nucleotide-binding protein G(I)/G(S)/G(T) subunit beta-1
	1.68986	-1.24561	P62879	Guanine nucleotide-binding protein G(I)/G(S)/G(T) subunit beta-2
	0.235065	0.0276394	P62906	Large ribosomal subunit protein uL1
	1.45709	-0.30135	P62942	Peptidyl-prolyl cis-trans isomerase FKBP1A
	0.617195	0.263895	P62995	Transformer-2 protein homolog beta
	1.39801	0.283671	P63010	AP-2 complex subunit beta
	0.874846	-1.09269	P63151	Serine/threonine-protein phosphatase 2A 55 kDa regulatory subunit B alpha isoform
	1.15069	-1.02742	P63208	S-phase kinase-associated protein 1
	1.5361	-1.68806	P63220	Small ribosomal subunit protein eS21
	0.113833	-0.110786	P63279	SUMO-conjugating enzyme UBC9
	0.252259	-0.262293	P67809	Y-box-binding protein 1
	0.724987	0.432405	P68036	Ubiquitin-conjugating enzyme E2 L3
	1.76698	-1.73604	P68402	Platelet-activating factor acetylhydrolase IB subunit alpha2
	1.30253	-0.212949	P78371	T-complex protein 1 subunit beta
	1.60374	0.297815	P80723	Brain acid soluble protein 1
	0.184292	-0.122723	P82979	SAP domain-containing ribonucleoprotein
	0.0274446	-0.00662295	P83731	Large ribosomal subunit protein eL24
	0.00810147	-0.00264486	P84095	Rho-related GTP-binding protein RhoG
	0.0519734	0.00874837	P84098	Large ribosomal subunit protein eL19
	1.52122	0.22694	P84103	Serine/arginine-rich splicing factor 3
	1.77058	-1.28569	P98082	Disabled homolog 2
	1.92397	-0.501529	Q00325	Solute carrier family 25 member 3
	0.948143	-0.21017	Q00341	Vigilin
	0.62284	0.0981541	Q00765	Receptor expression-enhancing protein 5
	1.29512	-0.794931	Q00796	Sorbitol dehydrogenase
	0.0885704	-0.0315819	Q01081	Splicing factor U2AF 35 kDa subunit
	1.35667	1.12693	Q01130	Serine/arginine-rich splicing factor 2
	1.71415	-0.743526	Q01469	Fatty acid-binding protein 5
	1.66718	0.342767	Q01813	ATP-dependent 6-phosphofructokinase, platelet type
	0.335209	-0.755065	Q01844	RNA-binding protein EWS
	0.948539	-0.940541	Q02218	2-oxoglutarate dehydrogenase complex component E1
	1.91044	0.462306	Q02790	Peptidyl-prolyl cis-trans isomerase FKBP4
	1.51424	0.794867	Q02978	Mitochondrial 2-oxoglutarate/malate carrier protein
	1.26014	-1.39184	Q04323	UBX domain-containing protein 1
	0.415908	0.146352	Q04760	Lactoylglutathione lyase
	1.08711	0.18302	Q04941	Proteolipid protein 2
	0.1867	-0.0710627	Q05639	Elongation factor 1-alpha 2
	1.46222	-1.09032	Q06124	Tyrosine-protein phosphatase non-receptor type 11
	0.864911	-0.522672	Q06203	Amidophosphoribosyltransferase
	0.34351	0.136318	Q07021	Complement component 1 Q subcomponent-binding protein, mitochondrial
	1.12937	-0.216551	Q07065	Cytoskeleton-associated protein 4
	1.40587	0.653826	Q07666	KH domain-containing, RNA-binding, signal transduction-associated protein 1
	0.779391	-1.28769	Q07866	Kinesin light chain 1
	0.0690796	0.0155576	Q07955	Serine/arginine-rich splicing factor 1
	1.5607	-0.716143	Q08188	Protein-glutamine gamma-glutamyltransferase E
	0.65765	-0.118429	Q08211	ATP-dependent RNA helicase A
	0.813018	-0.734757	Q08554	Desmocollin-1
	0.116539	0.0484352	Q09161	Nuclear cap-binding protein subunit 1
	0.144452	0.0156994	Q09666	Neuroblast differentiation-associated protein AHNAK
	0.0157696	0.0379937	Q10570	Cleavage and polyadenylation specificity factor subunit 1
	0.302104	-0.387556	Q12789	General transcription factor 3C polypeptide 1
	1.5797	-1.1919	Q12792	Twinfilin-1
	0.815732	-0.408534	Q12797	Aspartyl/asparaginyl beta-hydroxylase
	1.29399	0.30064	Q12849	G-rich sequence factor 1
	1.56769	-1.5396	Q12904	Aminoacyl tRNA synthase complex-interacting multifunctional protein 1
	1.72021	-0.268873	Q12905	Interleukin enhancer-binding factor 2
	1.69374	0.239558	Q12906	Interleukin enhancer-binding factor 3
	1.52688	1.22674	Q12962	Transcription initiation factor TFIID subunit 10
	0.958687	-0.655442	Q12996	Cleavage stimulation factor subunit 3
	1.40217	-0.353601	Q13045	Protein flightless-1 homolog
	0.811837	0.328822	Q13098	COP9 signalosome complex subunit 1
	0.225768	-0.322848	Q13126	S-methyl-5'-thioadenosine phosphorylase
	1.37782	-1.39215	Q13151	Heterogeneous nuclear ribonucleoprotein A0
	1.9672	0.479592	Q13155	Aminoacyl tRNA synthase complex-interacting multifunctional protein 2
	1.47267	-0.17274	Q13200	26S proteasome non-ATPase regulatory subunit 2
	0.240716	-0.203136	Q13310	Polyadenylate-binding protein 4
	0.443958	-0.203574	Q13418	Scaffold protein ILK
	1.4645	-1.8756	Q13435	Splicing factor 3B subunit 2
	1.25342	-1.08982	Q13501	Sequestosome-1
	0.466765	-0.922708	Q13526	Peptidyl-prolyl cis-trans isomerase NIMA-interacting 1
	1.40552	-0.933953	Q13617	Cullin-2
	0.764132	-0.472294	Q13724	Mannosyl-oligosaccharide glucosidase
	0.142211	0.789658	Q13733	Sodium/potassium-transporting ATPase subunit alpha-4
	1.53781	-1.48124	Q13867	Bleomycin hydrolase
	1.81356	-0.565368	Q14103	Heterogeneous nuclear ribonucleoprotein D0
	1.13413	-0.801155	Q14116	Interleukin-18
	1.46633	-0.947202	Q14137	Ribosome biogenesis protein BOP1
	0.901938	-0.357382	Q14152	Eukaryotic translation initiation factor 3 subunit A
	1.67277	-1.46166	Q14160	Protein scribble homolog
	0.495673	0.254519	Q14203	Dynactin subunit 1
	0.437055	0.0670598	Q14204	Cytoplasmic dynein 1 heavy chain 1
	1.09526	-1.17753	Q14232	Translation initiation factor eIF2B subunit alpha
	0.966782	-0.755104	Q14240	Eukaryotic initiation factor 4A-II
	1.26738	0.137124	Q14247	Src substrate cortactin
	0.313111	0.21381	Q14432	cGMP-inhibited 3',5'-cyclic phosphodiesterase 3A
	1.16858	-0.65008	Q14444	Caprin-1
	1.37703	0.11865	Q14498	RNA-binding protein 39
	1.64991	-0.495286	Q14566	DNA replication licensing factor MCM6
	0.07798	0.165377	Q14568	Heat shock protein HSP 90-alpha A2
	0.210886	-0.150355	Q14643	Inositol 1,4,5-trisphosphate-gated calcium channel ITPR1
	0.187389	-0.176179	Q14676	Mediator of DNA damage checkpoint protein 1
	0.824607	-0.140726	Q14697	Neutral alpha-glucosidase AB
	0.18286	-0.0975297	Q14738	Serine/threonine-protein phosphatase 2A 56 kDa regulatory subunit delta isoform
	0.445202	0.137606	Q14839	Chromodomain-helicase-DNA-binding protein 4
	1.8922	-1.48674	Q14914	Prostaglandin reductase 1
	1.18085	-1.05824	Q14C86	GTPase-activating protein and VPS9 domain-containing protein 1
	0.32746	-0.228338	Q15003	Condensin complex subunit 2
	1.88473	-1.33491	Q15018	BRISC complex subunit Abraxas 2
	0.0562016	0.0183404	Q15019	Septin-2
	0.883135	0.825983	Q15020	Spliceosome associated factor 3, U4/U6 recycling protein
	0.97248	0.471817	Q15021	Condensin complex subunit 1
	1.63454	-0.961569	Q15102	Platelet-activating factor acetylhydrolase IB subunit alpha1
	0.0653429	0.0163479	Q15125	3-beta-hydroxysteroid-Delta(8),Delta(7)-isomerase
	1.08955	0.0814978	Q15149	Plectin
	1.52346	-0.479076	Q15181	Inorganic pyrophosphatase
	0.143654	0.0497691	Q15185	Prostaglandin E synthase 3
	1.9769	0.241601	Q15233	Non-POU domain-containing octamer-binding protein
	1.23701	-0.91251	Q15257	Serine/threonine-protein phosphatase 2A activator
	0.492329	-0.773012	Q15274	Nicotinate-nucleotide pyrophosphorylase [carboxylating]
	0.960517	0.529542	Q15345	Leucine-rich repeat-containing protein 41
	1.07306	-0.166279	Q15366	Poly(rC)-binding protein 2
	0.0932994	0.0483589	Q15369	Elongin-C
	1.03687	-0.806135	Q15392	Delta(24)-sterol reductase
	0.960623	0.425355	Q15428	Splicing factor 3A subunit 2
	1.34411	1.09384	Q15437	Protein transport protein Sec23B
	1.41433	0.377882	Q15637	Splicing factor 1
	0.463308	-0.088871	Q15645	Pachytene checkpoint protein 2 homolog
	0.264587	0.145498	Q15738	Sterol-4-alpha-carboxylate 3-dehydrogenase, decarboxylating
	1.95866	-1.40007	Q15785	Mitochondrial import receptor subunit TOM34
	1.24968	-0.537131	Q15942	Zyxin
	0.571331	0.47785	Q16181	Septin-7
	0.0479895	-0.0732841	Q16222	UDP-N-acetylhexosamine pyrophosphorylase
	1.52081	-1.08281	Q16513	Serine/threonine-protein kinase N2
	1.64813	-0.38774	Q16531	DNA damage-binding protein 1
	0.64851	0.32284	Q16630	Cleavage and polyadenylation specificity factor subunit 6
	0.295872	0.264694	Q16643	Drebrin
	1.06693	-0.490958	Q16719	Kynureninase
	1.69104	0.45619	Q16795	NADH dehydrogenase [ubiquinone] 1 alpha subcomplex subunit 9, mitochondrial
	0.121171	0.115956	Q16836	Hydroxyacyl-coenzyme A dehydrogenase, mitochondrial
	0.6726	-0.273095	Q16881	Thioredoxin reductase 1, cytoplasmic
	1.31203	-0.659173	Q16891	MICOS complex subunit MIC60
	0.188921	-0.333115	Q1KMD3	Heterogeneous nuclear ribonucleoprotein U-like protein 2
	0.439733	0.360918	Q2M389	WASH complex subunit 4
	0.91762	-1.06233	Q2NL82	Pre-rRNA-processing protein TSR1 homolog
	0.239049	-0.138738	Q32MZ4	Leucine-rich repeat flightless-interacting protein 1
	0.874561	-0.675172	Q3LXA3	Triokinase/FMN cyclase
	0.286971	-0.313189	Q3MHD2	Protein LSM12
	0.110697	0.131795	Q53GS9	Ubiquitin carboxyl-terminal hydrolase 39
	1.28538	0.561523	Q562R1	Beta-actin-like protein 2
	1.34058	-0.983448	Q58FF6	Putative heat shock protein HSP 90-beta 4
	0.292508	-0.344852	Q5F1R6	DnaJ homolog subfamily C member 21
	0.419332	0.26076	Q5H9R7	Serine/threonine-protein phosphatase 6 regulatory subunit 3
	1.92619	-0.905485	Q5JTH9	RRP12-like protein
	0.561708	0.182494	Q5SRE5	Nucleoporin NUP188
	0.445284	0.175807	Q5SSJ5	Heterochromatin protein 1-binding protein 3
	1.85545	-1.81963	Q5T1M5	FK506-binding protein 15
	0.925232	-0.657954	Q5T750	Protein KPLCE
	0.609341	-0.45233	Q5T8P6	RNA-binding protein 26
	0.0278198	-0.0200863	Q687X5	Metalloreductase STEAP4
	1.37947	-1.022	Q68CZ2	Tensin-3
	1.73625	1.26632	Q68E01	Integrator complex subunit 3
	0.0509995	0.0583744	Q6DD88	Atlastin-3
	0.727957	-0.964597	Q6DKI1	Ribosomal protein uL30-like
	1.62581	-1.80847	Q6DKJ4	Nucleoredoxin
	0.391863	-0.160571	Q6P1J9	Parafibromin
	0.990925	-1.13733	Q6P996	Pyridoxal-dependent decarboxylase domain-containing protein 1
	0.595048	-0.201032	Q6PI48	Aspartate--tRNA ligase, mitochondrial
	1.16441	0.807992	Q6UWP8	Suprabasin
	1.5402	-0.96424	Q6WCQ1	Myosin phosphatase Rho-interacting protein
	1.8742	2.24583	Q6ZRP7	Sulfhydryl oxidase 2
	0.0194721	-0.00628217	Q71DI3	Histone H3.2
	1.94009	-1.29248	Q71RC2	La-related protein 4
	1.13256	-0.684142	Q7L0Y3	tRNA methyltransferase 10 homolog C
	1.62242	-1.29256	Q7L2E3	ATP-dependent RNA helicase DHX30
	0.617207	2.09679	Q7RTS7	Keratin, type II cytoskeletal 74
	1.60101	0.594238	Q7Z2T5	tRNA (guanine(27)-N(2))-dimethyltransferase
	1.0797	-0.222436	Q7Z2W4	Zinc finger CCCH-type antiviral protein 1
	0.578243	-0.205352	Q7Z3U7	Protein MON2 homolog
	0.312103	0.372336	Q7Z417	FMR1-interacting protein NUFIP2
	0.881937	-1.1346	Q7Z434	Mitochondrial antiviral-signaling protein
	1.72996	1.36311	Q7Z460	CLIP-associating protein 1
	0.591706	-0.244682	Q7Z478	ATP-dependent RNA helicase DHX29
	0.0330164	0.0340948	Q7Z4W1	L-xylulose reductase
	0.388218	0.292285	Q7Z739	YTH domain-containing family protein 3
	0.42165	-0.536404	Q86UP2	Kinectin
	1.86541	0.428375	Q86W42	THO complex subunit 6
	0.143929	-0.183756	Q86XP3	ATP-dependent RNA helicase DDX42
	1.06791	-0.696256	Q86Y46	Keratin, type II cytoskeletal 73
	1.89422	-0.591241	Q86YZ3	Hornerin
	1.26609	-0.976177	Q8IX12	Cell division cycle and apoptosis regulator protein 1
	0.506525	-0.528238	Q8IYD1	Eukaryotic peptide chain release factor GTP-binding subunit ERF3B
	0.0304259	0.0292638	Q8IZL8	Proline-, glutamic acid- and leucine-rich protein 1
	1.60974	0.573892	Q8IZQ5	Selenoprotein H
	0.607551	-0.324854	Q8N1F7	Nuclear pore complex protein Nup93
	0.763833	-0.293691	Q8N1G4	Leucine-rich repeat-containing protein 47
	0.0397318	-0.0588462	Q8N3X1	Formin-binding protein 4
	1.72387	0.543841	Q8N684	Cleavage and polyadenylation specificity factor subunit 7
	0.677526	-0.507319	Q8N6L1	Dolichyl-diphosphooligosaccharide--protein glycosyltransferase subunit KCP2
	1.16138	-1.13493	Q8NBF2	NHL repeat-containing protein 2
	1.00074	-1.09464	Q8NBJ5	Procollagen galactosyltransferase 1
	1.75517	-1.11471	Q8NBX0	Saccharopine dehydrogenase-like oxidoreductase
	0.00196553	0.000740051	Q8NC51	SERPINE1 mRNA-binding protein 1
	1.62991	-1.38444	Q8NCA5	Protein FAM98A
	1.18411	0.536647	Q8NDH3	Probable aminopeptidase NPEPL1
	0.487813	-0.115144	Q8NF37	Lysophosphatidylcholine acyltransferase 1
	1.94773	-1.61548	Q8TC12	Retinol dehydrogenase 11
	0.793508	-0.607592	Q8TCJ2	Dolichyl-diphosphooligosaccharide--protein glycosyltransferase subunit STT3B
	0.821502	-0.65828	Q8TCS8	Polyribonucleotide nucleotidyltransferase 1, mitochondrial
	1.39233	-0.77208	Q8TDD1	ATP-dependent RNA helicase DDX54
	1.67614	-0.900126	Q8TDN6	Ribosome biogenesis protein BRX1 homolog
	0.429403	-0.318486	Q8TEX9	Importin-4
	1.48005	1.058	Q8TF01	Arginine/serine-rich protein PNISR
	1.31623	0.396075	Q8WUH6	Transmembrane protein 263
	0.368414	0.0876789	Q8WUM4	Programmed cell death 6-interacting protein
	1.45587	0.818461	Q8WUQ7	Splicing factor Cactin
	1.25154	0.71734	Q8WVV9	Heterogeneous nuclear ribonucleoprotein L-like
	0.351861	0.304712	Q8WWI1	LIM domain only protein 7
	0.283325	-0.488833	Q8WWM7	Ataxin-2-like protein
	0.286201	0.265087	Q8WXI9	Transcriptional repressor p66-beta
	0.979565	0.227695	Q92499	ATP-dependent RNA helicase DDX1
	1.61064	0.59845	Q92504	Zinc transporter SLC39A7
	1.07296	0.658501	Q92530	Proteasome inhibitor PI31 subunit
	0.185012	0.0497519	Q92616	Stalled ribosome sensor GCN1
	0.204491	-0.728683	Q92621	Nuclear pore complex protein Nup205
	0.689639	-0.717907	Q92685	Dol-P-Man:Man(5)GlcNAc(2)-PP-Dol alpha-1,3-mannosyltransferase
	1.53764	-0.440357	Q92688	Acidic leucine-rich nuclear phosphoprotein 32 family member B
	1.38644	-0.691155	Q92734	Protein TFG
	0.271313	-0.298471	Q92804	TATA-binding protein-associated factor 2N
	1.25931	-0.161795	Q92841	Probable ATP-dependent RNA helicase DDX17
	1.35171	0.37933	Q92888	Rho guanine nucleotide exchange factor 1
	1.38776	-1.02781	Q92900	Regulator of nonsense transcripts 1
	0.0504017	-0.0637585	Q92917	G-patch domain and KOW motifs-containing protein
	1.97515	-0.884227	Q92945	Far upstream element-binding protein 2
	0.374301	0.0768617	Q92973	Transportin-1
	1.0822	-0.930523	Q92979	Ribosomal RNA small subunit methyltransferase NEP1
	1.03209	0.150754	Q93008	Ubiquitin carboxyl-terminal hydrolase 9X
	1.65349	0.589692	Q93009	Ubiquitin carboxyl-terminal hydrolase 7
	0.361603	0.103868	Q93096	Protein tyrosine phosphatase type IVA 1
	1.56299	0.767918	Q969G6	Riboflavin kinase
	0.928833	0.131309	Q969U7	Proteasome assembly chaperone 2
	0.0692643	-0.055481	Q96A65	Exocyst complex component 4
	1.37007	-0.224798	Q96AE4	Far upstream element-binding protein 1
	0.230202	-0.0399202	Q96AG4	Leucine-rich repeat-containing protein 59
	0.560534	0.151883	Q96C19	EF-hand domain-containing protein D2
	0.0704593	0.0639569	Q96C86	m7GpppX diphosphatase
	0.113846	-0.10544	Q96C90	Protein phosphatase 1 regulatory subunit 14B
	1.5269	0.403937	Q96CP2	FLYWCH family member 2
	0.188443	-0.266437	Q96CS3	FAS-associated factor 2
	0.625448	-0.530062	Q96CW1	AP-2 complex subunit mu
	0.53358	-0.368835	Q96DI7	U5 small nuclear ribonucleoprotein 40 kDa protein
	1.79341	-1.51617	Q96FV9	THO complex subunit 1
	0.864211	0.355103	Q96HC4	PDZ and LIM domain protein 5
	0.00259024	-0.00242933	Q96I99	Succinate--CoA ligase [GDP-forming] subunit beta, mitochondrial
	1.51021	-0.893255	Q96IU4	Putative protein-lysine deacylase ABHD14B
	0.181789	0.338991	Q96IZ0	PRKC apoptosis WT1 regulator protein
	0.841638	-0.370555	Q96KG9	N-terminal kinase-like protein
	0.243232	-0.201303	Q96KP4	Cytosolic non-specific dipeptidase
	1.09943	0.271723	Q96KR1	Zinc finger RNA-binding protein
	1.28127	1.29551	Q96N66	Membrane-bound acylglycerophosphatidylinositol O-acyltransferase MBOAT7
	0.732879	-0.141202	Q96P70	Importin-9
	1.91024	0.543978	Q96QD8	Sodium-coupled neutral amino acid symporter 2
	1.81345	-0.575844	Q96QK1	Vacuolar protein sorting-associated protein 35
	0.523734	-0.490707	Q96RP9	Elongation factor G, mitochondrial
	1.25668	0.763627	Q96RS6	NudC domain-containing protein 1
	1.84204	-1.69043	Q96S55	ATPase WRNIP1
	1.93801	-0.792816	Q96SB4	SRSF protein kinase 1
	1.17188	-0.79814	Q96SU4	Oxysterol-binding protein-related protein 9
	1.61033	-1.08488	Q96TA1	Protein Niban 2
	1.42117	-1.57119	Q99439	Calponin-2
	1.41806	-0.22326	Q99714	3-hydroxyacyl-CoA dehydrogenase type-2
	1.16739	-0.548627	Q99733	Nucleosome assembly protein 1-like 4
	1.23437	0.382006	Q99798	Aconitate hydratase, mitochondrial
	0.625689	0.09983	Q99873	Protein arginine N-methyltransferase 1
	1.40828	0.71757	Q9BPX3	Condensin complex subunit 3
	0.274801	-0.130715	Q9BQ52	Zinc phosphodiesterase ELAC protein 2
	1.74922	0.405526	Q9BQB6	Vitamin K epoxide reductase complex subunit 1
	1.2204	1.33933	Q9BQG0	Myb-binding protein 1A
	1.04827	-0.388418	Q9BRP1	Programmed cell death protein 2-like
	1.16171	-0.526824	Q9BS26	Endoplasmic reticulum resident protein 44
	1.87678	-1.51747	Q9BTT0	Acidic leucine-rich nuclear phosphoprotein 32 family member E
	1.04584	-0.947064	Q9BTY7	Protein HGH1 homolog
	1.81045	0.434797	Q9BUF5	Tubulin beta-6 chain
	1.8194	-1.5335	Q9BUK6	Protein misato homolog 1
	0.593028	0.46536	Q9BUP3	Protein HTATIP2
	1.66017	-1.55238	Q9BUQ8	Probable ATP-dependent RNA helicase DDX23
	0.814422	-0.733204	Q9BV86	N-terminal Xaa-Pro-Lys N-methyltransferase 1
	0.52747	-0.314219	Q9BVP2	Guanine nucleotide-binding protein-like 3
	0.687354	-0.502827	Q9BW60	Very long chain fatty acid elongase 1
	1.08463	-0.391521	Q9BWD1	Acetyl-CoA acetyltransferase, cytosolic
	0.333455	-0.278301	Q9BWJ5	Splicing factor 3B subunit 5
	0.384141	-0.288035	Q9BX68	Adenosine 5'-monophosphoramidase HINT2
	1.54557	-0.858247	Q9BXJ9	N-alpha-acetyltransferase 15, NatA auxiliary subunit
	0.51718	-0.372004	Q9BXS5	AP-1 complex subunit mu-1
	0.883248	-0.655755	Q9BXW7	Haloacid dehalogenase-like hydrolase domain-containing 5
	0.174821	0.250442	Q9BY32	Inosine triphosphate pyrophosphatase
	0.591967	-0.534081	Q9BY42	Replication termination factor 2
	0.470592	0.390894	Q9BYC9	Large ribosomal subunit protein bL20m
	0.0361421	0.00513776	Q9BZZ5	Apoptosis inhibitor 5
	1.45519	-1.55819	Q9C0C2	182 kDa tankyrase-1-binding protein
	0.0473303	-0.100029	Q9GZP8	Immortalization up-regulated protein
	0.277463	-0.150237	Q9H089	Large subunit GTPase 1 homolog
	1.90627	0.57419	Q9H0A0	RNA cytidine acetyltransferase
	1.06693	-0.467011	Q9H0D6	5'-3' exoribonuclease 2
	0.0413949	0.0159823	Q9H0U4	Ras-related protein Rab-1B
	1.73292	0.807143	Q9H2M9	Rab3 GTPase-activating protein non-catalytic subunit
	0.16258	0.0545985	Q9H2U1	ATP-dependent DNA/RNA helicase DHX36
	1.30347	0.719798	Q9H330	Transmembrane protein 245
	1.02744	0.179441	Q9H3K6	BolA-like protein 2
	1.66564	-1.04769	Q9H3U1	Protein unc-45 homolog A
	1.3073	-0.882159	Q9H479	Fructosamine-3-kinase
	0.114737	0.174507	Q9H4A3	Serine/threonine-protein kinase WNK1
	0.358212	-0.261229	Q9H4A4	Aminopeptidase B
	1.71917	-1.02188	Q9H4M9	EH domain-containing protein 1
	1.46328	-0.288979	Q9H568	Actin-like protein 8
	1.54406	0.833596	Q9H7D7	WD repeat-containing protein 26
	1.19043	-1.35094	Q9H832	Ubiquitin-conjugating enzyme E2 Z
	1.02525	-0.884464	Q9H9B4	Sideroflexin-1
	0.553833	0.136612	Q9HAV4	Exportin-5
	1.15476	0.569406	Q9HC35	Echinoderm microtubule-associated protein-like 4
	0.0418156	-0.0558602	Q9NNW7	Thioredoxin reductase 2, mitochondrial
	1.57994	-1.87299	Q9NP79	Vacuolar protein sorting-associated protein VTA1 homolog
	1.36601	-0.721265	Q9NPD3	Exosome complex component RRP41
	0.288811	0.114868	Q9NQR4	Omega-amidase NIT2
	0.435894	-0.506273	Q9NQW7	Xaa-Pro aminopeptidase 1
	0.503429	0.0535787	Q9NR30	Nucleolar RNA helicase 2
	1.25927	-0.492997	Q9NR56	Muscleblind-like protein 1
	0.715764	-0.379895	Q9NRP0	Oligosaccharyltransferase complex subunit OSTC
	1.65186	-0.918608	Q9NRR5	Ubiquilin-4
	1.14244	-0.154851	Q9NRV9	Heme-binding protein 1
	0.15117	0.103122	Q9NRX4	14 kDa phosphohistidine phosphatase
	0.427263	0.349119	Q9NTI5	Sister chromatid cohesion protein PDS5 homolog B
	0.238349	-0.0960153	Q9NTZ6	RNA-binding protein 12
	0.367256	0.237609	Q9NVI7	ATPase family AAA domain-containing protein 3A
	1.69371	-0.793199	Q9NWB6	Arginine and glutamate-rich protein 1
	0.52874	-0.307239	Q9NX70	Mediator of RNA polymerase II transcription subunit 29
	0.397658	0.385404	Q9NXG2	THUMP domain-containing protein 1
	0.540193	-0.404184	Q9NXH9	tRNA (guanine(26)-N(2))-dimethyltransferase
	1.72095	-1.33662	Q9NXV6	CDKN2A-interacting protein
	1.16171	0.584513	Q9NYP7	Very long chain fatty acid elongase 5
	0.933904	-0.549023	Q9NZ08	Endoplasmic reticulum aminopeptidase 1
	0.88263	0.209632	Q9NZM1	Myoferlin
	0.518489	-0.358974	Q9NZT1	Calmodulin-like protein 5
	1.23399	-0.930863	Q9NZT2	Opioid growth factor receptor
	1.14891	-1.53577	Q9P0L0	Vesicle-associated membrane protein-associated protein A
	0.128217	0.171199	Q9P0S9	Transmembrane protein 14C
	1.12459	-1.12015	Q9P1F3	Costars family protein ABRACL
	0.174867	0.0340303	Q9P2J5	Leucine--tRNA ligase, cytoplasmic
	0.476129	0.328617	Q9P2X0	Dolichol-phosphate mannosyltransferase subunit 3
	1.53038	-1.39507	Q9UBB4	Ataxin-10
	0.167296	0.068078	Q9UBI6	Guanine nucleotide-binding protein G(I)/G(S)/G(O) subunit gamma-12
	1.89676	0.516331	Q9UBM7	7-dehydrocholesterol reductase
	0.62793	-0.221424	Q9UBQ0	Vacuolar protein sorting-associated protein 29
	0.817404	-0.349063	Q9UBQ7	Glyoxylate reductase/hydroxypyruvate reductase
	1.87071	-0.838763	Q9UBX3	Mitochondrial dicarboxylate carrier
	1.1178	0.2986	Q9UDW1	Cytochrome b-c1 complex subunit 9
	1.11294	1.06909	Q9UDY2	Tight junction protein 2
	1.12387	-0.813307	Q9UHB9	Signal recognition particle subunit SRP68
	0.897863	0.30987	Q9UHD8	Septin-9
	0.0803079	-0.18461	Q9UHI6	Probable ATP-dependent RNA helicase DDX20
	1.83962	-1.20762	Q9UI10	Translation initiation factor eIF2B subunit delta
	0.448408	-0.405694	Q9UI12	V-type proton ATPase subunit H
	1.73636	0.78745	Q9UI26	Importin-11
	0.1306	-0.281874	Q9UI30	Multifunctional methyltransferase subunit TRM112-like protein
	0.483344	0.202971	Q9UIA9	Exportin-7
	0.928272	-0.584468	Q9UJY4	ADP-ribosylation factor-binding protein GGA2
	0.0761109	-0.0866261	Q9UJZ1	Stomatin-like protein 2, mitochondrial
	0.223912	0.193509	Q9UKG1	DCC-interacting protein 13-alpha
	0.0503573	0.15187	Q9UKR5	Ergosterol biosynthetic protein 28 homolog
	1.08151	0.572698	Q9UKV8	Protein argonaute-2
	0.000127478	4.13259e-05	Q9UL46	Proteasome activator complex subunit 2
	1.88773	0.522321	Q9ULV4	Coronin-1C
	0.020297	0.0363452	Q9UM00	Calcium load-activated calcium channel
	0.455148	-0.543449	Q9UNF0	Protein kinase C and casein kinase substrate in neurons protein 2
	0.882565	0.32063	Q9UNF1	Melanoma-associated antigen D2
	0.0939747	-0.0745207	Q9UPN9	E3 ubiquitin-protein ligase TRIM33
	0.944214	-0.146946	Q9Y263	Phospholipase A-2-activating protein
	0.524672	0.477533	Q9Y266	Nuclear migration protein nudC
	0.21809	0.0525284	Q9Y277	Non-selective voltage-gated ion channel VDAC3
	0.810694	-0.360557	Q9Y295	Developmentally-regulated GTP-binding protein 1
	0.146608	-0.0748008	Q9Y2A7	Nck-associated protein 1
	0.496433	0.146046	Q9Y2T3	Guanine deaminase
	0.202713	-0.135011	Q9Y2X3	Nucleolar protein 58
	0.594236	-0.516995	Q9Y333	U6 snRNA-associated Sm-like protein LSm2
	1.86528	-1.4918	Q9Y3A5	Ribosome maturation protein SBDS
	1.06219	-0.682602	Q9Y3B8	Oligoribonuclease, mitochondrial
	0.181737	-0.28371	Q9Y3E5	Peptidyl-tRNA hydrolase 2, mitochondrial
	0.874023	-0.462803	Q9Y3F4	Serine-threonine kinase receptor-associated protein
	0.0969122	-0.0292098	Q9Y3U8	Large ribosomal subunit protein eL36
	1.03234	0.707789	Q9Y3Y2	Chromatin target of PRMT1 protein
	1.31158	-0.224847	Q9Y490	Talin-1
	1.86602	-1.64957	Q9Y4L1	Hypoxia up-regulated protein 1
	0.072772	0.272604	Q9Y4P1	Cysteine protease ATG4B
	0.919084	-0.204272	Q9Y4P3	Transducin beta-like protein 2
	1.26181	0.335472	Q9Y4W2	Ribosomal biogenesis protein LAS1L
	1.51431	-0.48574	Q9Y5A9	YTH domain-containing family protein 2
	1.90022	-0.36038	Q9Y5M8	Signal recognition particle receptor subunit beta
	0.847076	-0.958724	Q9Y5Y2	Cytosolic Fe-S cluster assembly factor NUBP2
	1.27256	-0.580716	Q9Y618	Nuclear receptor corepressor 2
	0.715218	-0.16432	Q9Y678	Coatomer subunit gamma-1
	0.00904896	-0.00907326	Q9Y696	Chloride intracellular channel protein 4
	0.519767	0.0572618	Q9Y6V7	Probable ATP-dependent RNA helicase DDX49
	0.00693912	0.0107492	Q9Y6Y8	SEC23-interacting protein

## Sheet: IAAF2vsIAA
Significance	–Log(P-Value)	Difference	Protein ID	Description
1	4.00782	-2.39462	O00487	26S proteasome non-ATPase regulatory subunit 14
1	3.84585	-2.28928	O00592	Podocalyxin
1	5.09624	-3.725	O00764	Pyridoxal kinase
1	5.46222	-2.08084	O14979	Heterogeneous nuclear ribonucleoprotein D-like
1	2.91067	-2.91533	O15145	Actin-related protein 2/3 complex subunit 3
1	2.71714	-2.8776	O43395	U4/U6 small nuclear ribonucleoprotein Prp3
1	3.5842	-2.63968	O43399	Tumor protein D54
1	3.77696	-2.01191	O43776	Asparagine--tRNA ligase, cytoplasmic
1	3.43231	-2.74108	O60333	Kinesin-like protein KIF1B
1	2.50704	-2.20345	O60502	Protein O-GlcNAcase
1	2.91868	-3.1142	O75083	WD repeat-containing protein 1
1	2.38422	-2.32528	O75436	Vacuolar protein sorting-associated protein 26A
1	2.55843	-2.34576	O75534	Cold shock domain-containing protein E1
1	4.19729	-2.46502	O75607	Nucleoplasmin-3
1	2.95838	-2.9845	O95396	Adenylyltransferase and sulfurtransferase MOCS3
1	4.14738	-4.73302	O95628	CCR4-NOT transcription complex subunit 4
1	2.99405	-3.195	O95816	BAG family molecular chaperone regulator 2
1	4.74537	-2.83116	P00387	NADH-cytochrome b5 reductase 3
1	3.28255	-4.10651	P00505	Aspartate aminotransferase, mitochondrial
1	4.47266	-2.18336	P04350	Tubulin beta-4A chain
1	4.02293	-4.38553	P05198	Eukaryotic translation initiation factor 2 subunit 1
1	4.18839	-2.71111	P05455	Lupus La protein
1	2.71564	-2.35785	P05787	Keratin, type II cytoskeletal 8
1	3.39539	-2.21741	P06454	Prothymosin alpha
1	2.42975	-2.31783	P06737	Glycogen phosphorylase, liver form
1	3.88302	-4.36431	P08865	Small ribosomal subunit protein uS2
1	3.90184	-2.96421	P09496	Clathrin light chain A
1	8.51344	-2.85086	P09622	Dihydrolipoyl dehydrogenase, mitochondrial
1	2.64454	-2.04945	P09874	Poly [ADP-ribose] polymerase 1
1	3.67885	-2.54848	P09960	Leukotriene A-4 hydrolase
1	2.87852	-2.49251	P09972	Fructose-bisphosphate aldolase C
1	2.28048	-2.77595	P0DP23	Calmodulin-1
1	4.49724	-2.0994	P10155	RNA-binding protein RO60
1	3.20493	-2.70475	P11766	Alcohol dehydrogenase class-3
1	2.89774	-2.8209	P12429	Annexin A3
1	4.90312	-2.01787	P12956	X-ray repair cross-complementing protein 6
1	2.53895	-2.47267	P13798	Acylamino-acid-releasing enzyme
1	6.3573	-2.27976	P14678	Small nuclear ribonucleoprotein-associated proteins B and B'
1	2.07688	-2.0749	P16403	Histone H1.2
1	2.94219	-2.30787	P16435	NADPH--cytochrome P450 reductase
1	2.79545	-2.43783	P17980	26S proteasome regulatory subunit 6A
1	5.35315	-3.57362	P19338	Nucleolin
1	2.12375	-2.03626	P20042	Eukaryotic translation initiation factor 2 subunit 2
1	3.68395	-2.18309	P20073	Annexin A7
1	2.29861	-2.13201	P20618	Proteasome subunit beta type-1
1	2.98127	-2.20051	P21399	Cytoplasmic aconitate hydratase
1	3.10594	-3.21972	P21796	Non-selective voltage-gated ion channel VDAC1
1	3.87167	-3.77006	P23284	Peptidyl-prolyl cis-trans isomerase B
1	4.41895	-2.56546	P25705	ATP synthase F(1) complex subunit alpha, mitochondrial
1	2.57793	-2.59565	P25788	Proteasome subunit alpha type-3
1	2.62761	-2.21112	P25789	Proteasome subunit alpha type-4
1	3.76898	-2.93058	P27695	DNA repair nuclease/redox regulator APEX1
1	2.39956	-3.5176	P27797	Calreticulin
1	2.53607	-2.74105	P30048	Thioredoxin-dependent peroxide reductase, mitochondrial
1	2.97895	-2.75919	P30084	Enoyl-CoA hydratase, mitochondrial
1	2.63471	-2.2103	P30408	Transmembrane 4 L6 family member 1
1	4.06268	-2.11942	P30536	Translocator protein
1	4.4016	-2.98147	P30626	Sorcin
1	2.57399	-2.38015	P30740	Leukocyte elastase inhibitor
1	2.89155	-2.36679	P33992	DNA replication licensing factor MCM5
1	2.78138	-2.14644	P35221	Catenin alpha-1
1	2.40679	-2.97176	P35998	26S proteasome regulatory subunit 7
1	3.28843	-2.76788	P36871	Phosphoglucomutase-1
1	2.70224	-2.31603	P37108	Signal recognition particle 14 kDa protein
1	2.75361	-2.58689	P39019	Small ribosomal subunit protein eS19
1	2.78707	-2.38624	P39687	Acidic leucine-rich nuclear phosphoprotein 32 family member A
1	5.00353	-2.82589	P40939	Trifunctional enzyme subunit alpha, mitochondrial
1	2.8446	-2.16924	P43034	Platelet-activating factor acetylhydrolase IB subunit beta
1	3.34604	-3.07364	P43487	Ran-specific GTPase-activating protein
1	3.10957	-2.41937	P46063	ATP-dependent DNA helicase Q1
1	2.1433	-2.10023	P46459	Vesicle-fusing ATPase
1	3.5658	-2.73751	P49321	Nuclear autoantigenic sperm protein
1	3.5678	-2.378	P49755	Transmembrane emp24 domain-containing protein 10
1	3.1915	-2.82971	P50552	Vasodilator-stimulated phosphoprotein
1	3.53068	-3.14987	P50995	Annexin A11
1	4.69856	-2.06652	P51452	Dual specificity protein phosphatase 3
1	2.95037	-2.84001	P51610	Host cell factor 1
1	4.12136	-2.7412	P51659	Peroxisomal multifunctional enzyme type 2
1	5.17956	-2.00733	P51858	Hepatoma-derived growth factor
1	2.11468	-2.25733	P52888	Thimet oligopeptidase
1	2.88328	-2.01894	P53985	Monocarboxylate transporter 1
1	3.05101	-2.88176	P54105	Methylosome subunit pICln
1	2.89913	-2.12217	P54578	Ubiquitin carboxyl-terminal hydrolase 14
1	3.85864	-2.61512	P54727	UV excision repair protein RAD23 homolog B
1	2.05809	-2.33575	P54819	Adenylate kinase 2, mitochondrial
1	2.17123	-2.19677	P55263	Adenosine kinase
1	3.81087	-3.12214	P55786	Puromycin-sensitive aminopeptidase
1	3.4914	-2.38221	P55884	Eukaryotic translation initiation factor 3 subunit B
1	3.28421	-2.29826	P59998	Actin-related protein 2/3 complex subunit 4
1	2.39133	-2.70023	P60903	Protein S100-A10
1	3.06126	-3.76603	P61077	Ubiquitin-conjugating enzyme E2 D3
1	3.91359	-2.2159	P61289	Proteasome activator complex subunit 3
1	3.26311	-2.83247	P61604	10 kDa heat shock protein, mitochondrial
1	4.77376	-4.5373	P61923	Coatomer subunit zeta-1
1	3.14137	-2.97313	P61970	Nuclear transport factor 2
1	4.51108	-2.32591	P62195	26S proteasome regulatory subunit 8
1	4.53797	-3.07068	P62316	Small nuclear ribonucleoprotein Sm D2
1	3.93794	-2.92517	P62873	Guanine nucleotide-binding protein G(I)/G(S)/G(T) subunit beta-1
1	2.97085	-2.43448	P62877	E3 ubiquitin-protein ligase RBX1
1	4.61621	-2.92555	P62987	Ubiquitin-ribosomal protein eL40 fusion protein
1	3.41571	-2.84205	P67936	Tropomyosin alpha-4 chain
1	2.3447	-2.89163	P78406	mRNA export factor RAE1
1	2.14469	-2.03881	P98082	Disabled homolog 2
1	2.28818	-2.03535	Q02413	Desmoglein-1
1	4.19362	-2.72031	Q02809	Procollagen-lysine,2-oxoglutarate 5-dioxygenase 1
1	2.39885	-2.35696	Q04323	UBX domain-containing protein 1
1	4.12346	-3.52922	Q04917	14-3-3 protein eta
1	3.41319	-3.94889	Q06323	Proteasome activator complex subunit 1
1	2.86041	-2.94402	Q09028	Histone-binding protein RBBP4
1	4.55299	-2.20809	Q13011	Delta(3,5)-Delta(2,4)-dienoyl-CoA isomerase, mitochondrial
1	2.11391	-2.2963	Q13242	Serine/arginine-rich splicing factor 9
1	2.56749	-2.55137	Q13573	SNW domain-containing protein 1
1	4.30208	-2.32516	Q13630	GDP-L-fucose synthase
1	2.90096	-2.23437	Q13835	Plakophilin-1
1	3.91618	-2.18047	Q13838	Spliceosome RNA helicase DDX39B
1	3.571	-3.34923	Q13885	Tubulin beta-2A chain
1	3.07873	-2.24982	Q14152	Eukaryotic translation initiation factor 3 subunit A
1	3.69581	-3.01828	Q14203	Dynactin subunit 1
1	2.81083	-2.57511	Q14847	LIM and SH3 domain protein 1
1	2.71247	-2.0515	Q14997	Proteasome activator complex subunit 4
1	3.77351	-2.39086	Q15165	Serum paraoxonase/arylesterase 2
1	2.69548	-2.03778	Q15691	Microtubule-associated protein RP/EB family member 1
1	3.16698	-3.37242	Q15717	ELAV-like protein 1
1	3.50915	-4.0406	Q15758	Neutral amino acid transporter B(0)
1	3.7876	-5.03782	Q15819	Ubiquitin-conjugating enzyme E2 variant 2
1	3.62948	-2.54643	Q16543	Hsp90 co-chaperone Cdc37
1	2.90607	-2.34577	Q16555	Dihydropyrimidinase-related protein 2
1	2.22627	-2.24941	Q16851	UTP--glucose-1-phosphate uridylyltransferase
1	3.73561	-2.25217	Q3ZAQ7	Vacuolar ATPase assembly integral membrane protein VMA21
1	2.50194	-2.72338	Q53EL6	Programmed cell death protein 4
1	3.07352	-2.32199	Q5TEC6	Histone H3-7
1	3.31525	-2.12545	Q6DKJ4	Nucleoredoxin
1	2.14723	-2.34529	Q6FI81	Anamorsin
1	4.85991	-3.04476	Q6XQN6	Nicotinate phosphoribosyltransferase
1	2.45533	-2.33026	Q7Z2Z2	Elongation factor-like GTPase 1
1	4.34402	-2.26403	Q96AC1	Fermitin family homolog 2
1	3.24276	-3.03298	Q96DG6	Carboxymethylenebutenolidase homolog
1	2.67209	-3.34188	Q96EK6	Glucosamine 6-phosphate N-acetyltransferase
1	2.48296	-2.30084	Q96FW1	Ubiquitin thioesterase OTUB1
1	6.31645	-4.24	Q96GA7	Serine dehydratase-like
1	3.99322	-2.77468	Q99436	Proteasome subunit beta type-7
1	4.98221	-2.34176	Q99439	Calponin-2
1	3.1519	-2.84822	Q99536	Synaptic vesicle membrane protein VAT-1 homolog
1	6.00904	-2.65659	Q9BSJ8	Extended synaptotagmin-1
1	3.00636	-2.31167	Q9BTE3	Mini-chromosome maintenance complex-binding protein
1	2.51312	-2.29211	Q9BTT0	Acidic leucine-rich nuclear phosphoprotein 32 family member E
1	2.94476	-2.26424	Q9BUQ8	Probable ATP-dependent RNA helicase DDX23
1	2.84018	-3.21382	Q9BV44	tRNA (guanine(6)-N(2))-methyltransferase THUMP3
1	5.67806	-5.45441	Q9C0C9	(E3-independent) E2 ubiquitin-conjugating enzyme
1	2.58573	-2.39131	Q9H2U1	ATP-dependent DNA/RNA helicase DHX36
1	7.52706	-2.27724	Q9HC38	Glyoxalase domain-containing protein 4
1	3.01648	-2.1027	Q9NR31	Small COPII coat GTPase SAR1A
1	3.35775	-2.13063	Q9NVI1	Fanconi anemia group I protein
1	2.4373	-2.22995	Q9NZE8	Large ribosomal subunit protein bL35m
1	3.82804	-2.77892	Q9NZM1	Myoferlin
1	2.7516	-2.17226	Q9UBB4	Ataxin-10
1	2.44869	-2.56756	Q9UBQ5	Eukaryotic translation initiation factor 3 subunit K
1	2.24188	-2.3732	Q9UHV9	Prefoldin subunit 2
1	3.67173	-3.86198	Q9UHX1	Poly(U)-binding-splicing factor PUF60
1	2.18487	-2.16997	Q9UJU6	Drebrin-like protein
1	4.78631	-2.47376	Q9UJX3	Anaphase-promoting complex subunit 7
1	2.43744	-2.47606	Q9UKF6	Cleavage and polyadenylation specificity factor subunit 3
1	2.93237	-2.58376	Q9UKK9	ADP-sugar pyrophosphatase
1	3.45457	-2.64115	Q9UKN8	General transcription factor 3C polypeptide 4
1	2.04274	-2.23351	Q9UNS2	COP9 signalosome complex subunit 3
1	2.14019	-2.07491	Q9Y4L1	Hypoxia up-regulated protein 1
1	2.17215	-2.07186	Q9Y5K5	Ubiquitin carboxyl-terminal hydrolase isozyme L5
1	3.58037	-3.40085	Q9Y6D5	Brefeldin A-inhibited guanine nucleotide-exchange protein 2
	2.17357	0.541027	A0MZ66	Shootin-1
	3.03287	1.8844	A6NDU8	RAB7A-interacting MON1-CCZ1 complex subunit 1
	3.35864	-1.59948	A6NHL2	Tubulin alpha chain-like 3
	2.19878	0.281013	E9PRG8	Uncharacterized protein C11orf98
	4.07441	-0.487183	O00148	ATP-dependent RNA helicase DDX39A
	2.73557	2.61898	O00193	Small acidic protein
	1.74383	-2.00601	O00233	26S proteasome non-ATPase regulatory subunit 9
	3.64164	1.49347	O00244	Copper transport protein ATOX1
	3.20557	0.885936	O00267	Transcription elongation factor SPT5
	2.65132	0.888208	O00303	Eukaryotic translation initiation factor 3 subunit F
	3.22005	0.28577	O00410	Importin-5
	2.83807	-1.35895	O00425	Insulin-like growth factor 2 mRNA-binding protein 3
	2.4758	0.22144	O00429	Dynamin-1-like protein
	2.55772	-1.25487	O00469	Procollagen-lysine,2-oxoglutarate 5-dioxygenase 2
	5.84653	0.954456	O00541	Pescadillo homolog
	2.31809	-0.904607	O00625	Pirin
	2.44343	0.305797	O00763	Acetyl-CoA carboxylase 2
	3.77799	3.45118	O14545	TRAF-type zinc finger domain-containing protein 1
	1.75727	-2.3581	O14602	Eukaryotic translation initiation factor 1A, Y-chromosomal
	3.27865	0.738346	O14684	Prostaglandin E synthase
	3.44381	0.443056	O14828	Secretory carrier-associated membrane protein 3
	3.07591	0.927911	O14879	Interferon-induced protein with tetratricopeptide repeats 3
	4.71809	0.905822	O14880	Glutathione S-transferase 3, mitochondrial
	2.99706	-1.20384	O14929	Histone acetyltransferase type B catalytic subunit
	3.02714	0.601235	O14949	Cytochrome b-c1 complex subunit 8
	3.20299	0.568341	O14950	Myosin regulatory light chain 12B
	2.21853	-1.81517	O15027	Protein transport protein Sec16A
	3.87885	1.36163	O15042	U2 snRNP-associated SURP motif-containing protein
	3.91827	0.697185	O15067	Phosphoribosylformylglycinamidine synthase
	2.21092	0.523184	O15143	Actin-related protein 2/3 complex subunit 1B
	3.86895	2.45391	O15260	Surfeit locus protein 4
	2.0998	-1.79671	O15347	High mobility group protein B3
	2.70711	-1.16261	O15355	Protein phosphatase 1G
	2.34776	-0.502452	O15371	Eukaryotic translation initiation factor 3 subunit D
	3.34282	-0.790675	O15372	Eukaryotic translation initiation factor 3 subunit H
	4.57055	1.79279	O43156	TELO2-interacting protein 1 homolog
	3.29569	-0.313439	O43175	D-3-phosphoglycerate dehydrogenase
	2.64899	-0.94131	O43390	Heterogeneous nuclear ribonucleoprotein R
	3.65434	-1.61304	O43396	Thioredoxin-like protein 1
	3.69206	-1.39094	O43488	Aflatoxin B1 aldehyde reductase member 2
	3.07954	0.720949	O43660	Pleiotropic regulator 1
	2.36775	-1.02937	O43708	Maleylacetoacetate isomerase
	2.38674	-1.27111	O43747	AP-1 complex subunit gamma-1
	2.16684	-1.48513	O60256	Phosphoribosyl pyrophosphate synthase-associated protein 2
	2.30421	-1.69091	O60264	SWI/SNF-related matrix-associated actin-dependent regulator of chromatin subfamily A member 5
	5.18379	1.25251	O60427	Acyl-CoA (8-3)-desaturase
	2.09392	0.432095	O60443	Gasdermin-E
	2.88019	1.32305	O60488	Long-chain-fatty-acid--CoA ligase 4
	3.07397	-1.84758	O60664	Perilipin-3
	2.22953	0.864204	O60684	Importin subunit alpha-7
	2.58207	-1.37896	O60763	General vesicular transport factor p115
	2.06081	0.365009	O60814	Histone H2B type 1-K
	2.15845	-1.67942	O60841	Eukaryotic translation initiation factor 5B
	2.26522	-1.08409	O60884	DnaJ homolog subfamily A member 2
	2.80195	-1.36791	O75116	Rho-associated protein kinase 2
	2.32862	0.972583	O75122	CLIP-associating protein 2
	2.34368	0.962634	O75153	Clustered mitochondria protein homolog
	2.41217	-1.92653	O75340	Programmed cell death protein 6
	3.56644	-0.566745	O75347	Tubulin-specific chaperone A
	4.35188	1.20004	O75352	Mannose-P-dolichol utilization defect 1 protein
	2.63583	2.21638	O75367	Core histone macro-H2A.1
	5.65193	-0.642658	O75369	Filamin-B
	3.16178	0.578646	O75400	Pre-mRNA-processing factor 40 homolog A
	2.94467	0.344931	O75533	Splicing factor 3B subunit 1
	2.44344	0.397902	O75643	U5 small nuclear ribonucleoprotein 200 kDa helicase
	2.38785	1.03181	O75694	Nuclear pore complex protein Nup155
	2.61122	-1.86473	O75821	Eukaryotic translation initiation factor 3 subunit G
	3.6856	-1.22777	O75822	Eukaryotic translation initiation factor 3 subunit J
	3.38085	-1.45749	O75832	26S proteasome non-ATPase regulatory subunit 10
	3.06924	-1.79497	O75844	CAAX prenyl protease 1 homolog
	3.32034	0.917306	O76003	Glutaredoxin-3
	3.21594	1.49585	O76024	Wolframin
	4.0017	1.15058	O76094	Signal recognition particle subunit SRP72
	2.33752	-1.56267	O94906	Pre-mRNA-processing factor 6
	2.51504	0.529084	O94979	Protein transport protein Sec31A
	2.06149	-1.29639	O94992	Protein HEXIM1
	3.12546	-0.508039	O95197	Reticulon-3
	5.02075	1.05636	O95232	Luc7-like protein 3
	4.33169	-1.54828	O95292	Vesicle-associated membrane protein-associated protein B/C
	4.50872	1.28682	O95336	6-phosphogluconolactonase
	3.03355	-1.51655	O95359	Transforming acidic coiled-coil-containing protein 2
	2.06163	-1.58652	O95361	Tripartite motif-containing protein 16
	2.01697	-0.276524	O95433	Activator of 90 kDa heat shock protein ATPase homolog 1
	2.9162	1.24248	O95486	Protein transport protein Sec24A
	2.55633	1.37013	O95562	Vesicle transport protein SFT2B
	2.8022	-1.95438	O95817	BAG family molecular chaperone regulator 3
	3.48302	-1.32176	O95831	Apoptosis-inducing factor 1, mitochondrial
	2.02343	-1.21029	O95861	3'(2'),5'-bisphosphate nucleotidase 1
	4.4457	1.62505	O95881	Thioredoxin domain-containing protein 12
	3.64545	1.73651	O96008	Mitochondrial import receptor subunit TOM40 homolog
	4.24975	-0.663436	P00338	L-lactate dehydrogenase A chain
	2.31509	-1.34991	P00367	Glutamate dehydrogenase 1, mitochondrial
	3.15896	-1.86017	P00403	Cytochrome c oxidase subunit 2
	2.94024	0.624866	P00492	Hypoxanthine-guanine phosphoribosyltransferase
	4.55433	-0.83547	P00558	Phosphoglycerate kinase 1
	4.05383	0.899712	P00846	ATP synthase F(0) complex subunit a
	4.00792	-0.434666	P00966	Argininosuccinate synthase
	3.82892	0.287762	P02533	Keratin, type I cytoskeletal 14
	3.51292	0.611358	P02538	Keratin, type II cytoskeletal 6A
	3.73273	-0.721378	P02545	Prelamin-A/C
	3.96038	2.547	P03891	NADH-ubiquinone oxidoreductase chain 2
	2.75649	0.710712	P03905	NADH-ubiquinone oxidoreductase chain 4
	5.31116	-1.36989	P04075	Fructose-bisphosphate aldolase A
	4.06579	-1.25098	P04083	Annexin A1
	4.39457	0.46916	P04150	Glucocorticoid receptor
	2.81334	0.381932	P04181	Ornithine aminotransferase, mitochondrial
	3.74112	1.90974	P04183	Thymidine kinase, cytosolic
	2.15398	-1.03339	P04632	Calpain small subunit 1
	2.95396	2.15185	P04844	Dolichyl-diphosphooligosaccharide--protein glycosyltransferase subunit 2
	2.47405	0.45289	P04908	Histone H2A type 1-B/E
	4.01572	4.81497	P05090	Apolipoprotein D
	2.49678	-0.298835	P05141	ADP/ATP translocase 2
	3.60759	-1.32583	P05161	Ubiquitin-like protein ISG15
	5.30743	0.472236	P05165	Propionyl-CoA carboxylase alpha chain, mitochondrial
	0.78158	-2.70575	P05386	Large ribosomal subunit protein P1
	2.13995	-0.266631	P05387	Large ribosomal subunit protein P2
	3.68994	-0.900147	P05388	Large ribosomal subunit protein uL10
	2.48317	0.847501	P06132	Uroporphyrinogen decarboxylase
	2.49469	0.366687	P06493	Cyclin-dependent kinase 1
	3.83511	-0.642399	P06733	Alpha-enolase
	3.93797	-0.636192	P06744	Glucose-6-phosphate isomerase
	3.63317	-0.692996	P06748	Nucleophosmin
	5.01521	-1.12488	P07195	L-lactate dehydrogenase B chain
	5.43105	0.938444	P07237	Protein disulfide-isomerase
	3.81035	-1.15625	P07355	Annexin A2
	1.78754	-2.72687	P07384	Calpain-1 catalytic subunit
	4.83119	-1.23928	P07737	Profilin-1
	2.81921	-1.5333	P07741	Adenine phosphoribosyltransferase
	4.41683	-1.25882	P07900	Heat shock protein HSP 90-alpha
	1.92293	-2.24999	P07954	Fumarate hydratase, mitochondrial
	2.58448	-1.32161	P08133	Annexin A6
	4.37929	-0.615519	P08195	Amino acid transporter heavy chain SLC3A2
	3.11528	0.374608	P08237	ATP-dependent 6-phosphofructokinase, muscle type
	5.5093	-1.52398	P08238	Heat shock protein HSP 90-beta
	3.14462	0.583017	P08243	Asparagine synthetase [glutamine-hydrolyzing]
	0.941041	-2.12961	P08559	Pyruvate dehydrogenase E1 component subunit alpha, somatic form, mitochondrial
	3.36742	-1.66096	P08574	Cytochrome c1, heme protein, mitochondrial
	2.82155	0.387395	P08621	U1 small nuclear ribonucleoprotein 70 kDa
	2.64055	-0.669083	P08670	Vimentin
	4.55286	0.37542	P08708	Small ribosomal subunit protein eS17
	2.48411	-0.705915	P08754	Guanine nucleotide-binding protein G(i) subunit alpha-3
	2.06508	-0.540996	P08758	Annexin A5
	2.07955	0.466106	P08779	Keratin, type I cytoskeletal 16
	2.11598	-1.20222	P09110	3-ketoacyl-CoA thiolase, peroxisomal
	2.14966	-0.600845	P09211	Glutathione S-transferase P
	5.23994	-1.10466	P09429	High mobility group protein B1
	3.20113	-1.50397	P09497	Clathrin light chain B
	2.19784	-1.37202	P09525	Annexin A4
	4.36778	-1.23799	P09651	Heterogeneous nuclear ribonucleoprotein A1
	2.0311	-1.88851	P09923	Intestinal-type alkaline phosphatase
	3.66717	0.52728	P0CW18	Serine protease 56
	3.87399	-1.21648	P0DMV8	Heat shock 70 kDa protein 1A
	3.56789	3.2935	P10398	Serine/threonine-protein kinase A-Raf
	2.76428	0.771224	P10768	S-formylglutathione hydrolase
	2.84277	-0.515464	P10809	60 kDa heat shock protein, mitochondrial
	5.68917	-0.887159	P11021	Endoplasmic reticulum chaperone BiP
	6.72636	-1.74216	P11142	Heat shock cognate 71 kDa protein
	2.01789	-1.47739	P11172	Uridine 5'-monophosphate synthase
	3.28631	-1.85014	P11310	Medium-chain specific acyl-CoA dehydrogenase, mitochondrial
	3.6671	-0.459638	P11413	Glucose-6-phosphate 1-dehydrogenase
	4.86112	0.35125	P11498	Pyruvate carboxylase, mitochondrial
	4.08067	-0.492041	P11586	C-1-tetrahydrofolate synthase, cytoplasmic
	2.02077	-0.250933	P11940	Polyadenylate-binding protein 1
	2.92904	-1.38814	P12004	Proliferating cell nuclear antigen
	2.30917	-0.735723	P12081	Histidine--tRNA ligase, cytoplasmic
	2.09935	0.186918	P12268	Inosine-5'-monophosphate dehydrogenase 2
	3.33191	-0.547014	P12814	Alpha-actinin-1
	3.01013	2.55696	P13284	Gamma-interferon-inducible lysosomal thiol reductase
	3.30295	-0.56669	P13489	Ribonuclease inhibitor
	2.25627	-0.163939	P13639	Elongation factor 2
	2.74962	-0.202516	P13645	Keratin, type I cytoskeletal 10
	3.54271	3.66177	P13646	Keratin, type I cytoskeletal 13
	4.36447	0.422464	P13667	Protein disulfide-isomerase A4
	2.46559	-0.923103	P13693	Translationally-controlled tumor protein
	3.48616	-0.488775	P13797	Plastin-3
	3.33788	-1.79178	P13804	Electron transfer flavoprotein subunit alpha, mitochondrial
	2.01866	-0.623681	P13929	Beta-enolase
	2.31095	-0.535721	P14174	Macrophage migration inhibitory factor
	3.04309	-0.726835	P14324	Farnesyl pyrophosphate synthase
	4.82575	-1.0345	P14618	Pyruvate kinase PKM
	3.82987	-1.99377	P14625	Endoplasmin
	2.04868	0.655231	P14735	Insulin-degrading enzyme
	2.35546	-0.161358	P14866	Heterogeneous nuclear ribonucleoprotein L
	2.49305	0.451142	P14923	Junction plakoglobin
	2.62458	-1.32457	P15311	Ezrin
	3.07439	-0.510266	P15531	Nucleoside diphosphate kinase A
	3.35368	0.47692	P15559	NAD(P)H dehydrogenase [quinone] 1
	2.57219	0.60752	P16152	Carbonyl reductase [NADPH] 1
	2.0878	-1.73982	P16949	Stathmin
	2.80202	-1.1872	P17174	Aspartate aminotransferase, cytoplasmic
	1.88093	-2.99991	P17655	Calpain-2 catalytic subunit
	2.74233	0.523574	P17812	CTP synthase 1
	5.96309	-0.735298	P17987	T-complex protein 1 subunit alpha
	6.93686	0.496312	P18077	Large ribosomal subunit protein eL33
	2.66482	0.230851	P18124	Large ribosomal subunit protein uL30
	5.34879	-1.29565	P18206	Vinculin
	3.61136	0.640998	P18583	Protein SON
	4.08817	0.762677	P18621	Large ribosomal subunit protein uL22
	4.32907	-1.05445	P18669	Phosphoglycerate mutase 1
	3.99985	2.55283	P19013	Keratin, type II cytoskeletal 4
	2.40925	-0.683035	P19367	Hexokinase-1
	2.19177	-1.31851	P19525	Interferon-induced, double-stranded RNA-activated protein kinase
	4.30829	-1.39035	P19623	Spermidine synthase
	3.49446	-1.83337	P20674	Cytochrome c oxidase subunit 5A, mitochondrial
	4.40585	-0.543908	P21333	Filamin-A
	3.90132	1.21235	P21926	CD9 antigen
	2.9365	2.74792	P21964	Catechol O-methyltransferase
	5.02843	1.18725	P21980	Protein-glutamine gamma-glutamyltransferase 2
	4.63495	-0.81396	P22314	Ubiquitin-like modifier-activating enzyme 1
	4.50538	-1.4378	P22392	Nucleoside diphosphate kinase B
	3.33731	-0.557369	P22695	Cytochrome b-c1 complex subunit 2, mitochondrial
	2.08395	-0.698592	P23258	Tubulin gamma-1 chain
	4.99953	-0.684743	P23526	Adenosylhomocysteinase
	2.77206	-0.569445	P23528	Cofilin-1
	2.8013	-0.781942	P23588	Eukaryotic translation initiation factor 4B
	3.04574	-1.51107	P23919	Thymidylate kinase
	2.07737	0.385761	P23921	Ribonucleoside-diphosphate reductase large subunit
	2.76436	-1.6048	P24534	Elongation factor 1-beta
	2.5635	0.495977	P24752	Acetyl-CoA acetyltransferase, mitochondrial
	4.00565	-0.477186	P25398	Small ribosomal subunit protein eS12
	5.0102	-1.45002	P25787	Proteasome subunit alpha type-2
	3.01763	0.653337	P25815	Protein S100-P
	3.169	-0.432203	P26038	Moesin
	2.10323	-1.3465	P26196	Probable ATP-dependent RNA helicase DDX6
	2.72437	-0.202847	P26447	Protein S100-A4
	2.75533	0.353947	P26599	Polypyrimidine tract-binding protein 1
	5.60059	-0.536526	P26639	Threonine--tRNA ligase 1, cytoplasmic
	2.77663	0.303214	P26640	Valine--tRNA ligase
	6.46021	-1.02901	P26641	Elongation factor 1-gamma
	5.30793	-0.921401	P27348	14-3-3 protein theta
	2.99816	0.563286	P27635	Large ribosomal subunit protein uL16
	2.66799	0.873762	P27708	Multifunctional protein CAD
	4.01874	-0.711623	P27816	Microtubule-associated protein 4
	5.36171	-1.05064	P27824	Calnexin
	2.18294	-0.618338	P28066	Proteasome subunit alpha type-5
	4.33879	-1.1319	P28072	Proteasome subunit beta type-6
	2.42728	0.273657	P28074	Proteasome subunit beta type-5
	2.07352	-1.19644	P28331	NADH-ubiquinone oxidoreductase 75 kDa subunit, mitochondrial
	2.02982	-0.94507	P28838	Cytosol aminopeptidase
	3.34284	-1.92377	P29144	Tripeptidyl-peptidase 2
	2.23728	0.855965	P29373	Cellular retinoic acid-binding protein 2
	4.71147	-1.49424	P29401	Transketolase
	5.25081	-1.5757	P29692	Elongation factor 1-delta
	2.74075	-0.828682	P29966	Myristoylated alanine-rich C-kinase substrate
	2.17387	-0.898146	P30040	Endoplasmic reticulum resident protein 29
	3.42587	-0.477464	P30041	Peroxiredoxin-6
	2.78947	0.72812	P30085	UMP-CMP kinase
	2.21606	-0.640728	P30086	Phosphatidylethanolamine-binding protein 1
	5.76698	0.826662	P30101	Protein disulfide-isomerase A3
	2.23471	-0.831497	P30153	Serine/threonine-protein phosphatase 2A 65 kDa regulatory subunit A alpha isoform
	2.56847	1.93765	P30260	Cell division cycle protein 27 homolog
	2.29195	-0.927355	P30419	Glycylpeptide N-tetradecanoyltransferase 1
	3.2187	-1.00453	P30622	CAP-Gly domain-containing linker protein 1
	3.1251	0.807116	P30837	Aldehyde dehydrogenase X, mitochondrial
	2.5524	0.31117	P31040	Succinate dehydrogenase [ubiquinone] flavoprotein subunit, mitochondrial
	3.66468	-0.901555	P31153	S-adenosylmethionine synthase isoform type-2
	4.04749	-0.789685	P31327	Carbamoyl-phosphate synthase [ammonia], mitochondrial
	2.71925	-0.410786	P31689	DnaJ homolog subfamily A member 1
	2.2885	0.392064	P31930	Cytochrome b-c1 complex subunit 1, mitochondrial
	4.05081	-0.770378	P31939	Bifunctional purine biosynthesis protein ATIC
	2.17689	-0.621663	P31942	Heterogeneous nuclear ribonucleoprotein H3
	3.3496	-0.527344	P31943	Heterogeneous nuclear ribonucleoprotein H
	4.5299	-1.15694	P31946	14-3-3 protein beta/alpha
	3.99357	-0.91385	P31948	Stress-induced-phosphoprotein 1
	2.7802	0.923406	P32119	Peroxiredoxin-2
	3.42002	0.843469	P32320	Cytidine deaminase
	3.08225	0.53324	P32322	Pyrroline-5-carboxylate reductase 1, mitochondrial
	3.37389	1.0379	P32929	Cystathionine gamma-lyase
	2.84723	-1.7001	P33240	Cleavage stimulation factor subunit 2
	2.92807	3.45987	P33947	ER lumen protein-retaining receptor 2
	2.82932	-0.627562	P34932	Heat shock 70 kDa protein 4
	2.70403	-1.07811	P35249	Replication factor C subunit 4
	3.29236	0.551765	P35268	Large ribosomal subunit protein eL22
	3.60939	-0.392399	P35527	Keratin, type I cytoskeletal 9
	4.82307	-0.776702	P35579	Myosin-9
	1.36223	-2.28528	P35606	Coatomer subunit beta'
	2.46586	-1.37997	P35637	RNA-binding protein FUS
	2.74196	0.706907	P35754	Glutaredoxin-1
	4.70229	-0.441011	P35908	Keratin, type II cytoskeletal 2 epidermal
	3.66585	0.518485	P36578	Large ribosomal subunit protein uL4
	2.23592	-0.230614	P36957	Dihydrolipoyllysine-residue succinyltransferase component of 2-oxoglutarate dehydrogenase complex, mitochondrial
	3.83169	0.906428	P37235	Hippocalcin-like protein 1
	4.09277	-1.06942	P37802	Transgelin-2
	3.25523	0.662703	P37840	Alpha-synuclein
	2.17303	0.438512	P38117	Electron transfer flavoprotein subunit beta
	2.3402	-1.61895	P38159	RNA-binding motif protein, X chromosome
	2.85959	0.395376	P38606	V-type proton ATPase catalytic subunit A
	4.23809	-0.9084	P38646	Stress-70 protein, mitochondrial
	2.42125	-0.542828	P38919	Eukaryotic initiation factor 4A-III
	4.49275	0.676972	P39023	Large ribosomal subunit protein uL3
	2.13083	-0.50508	P39748	Flap endonuclease 1
	3.32296	-0.898245	P40227	T-complex protein 1 subunit zeta
	3.30916	-0.967068	P40925	Malate dehydrogenase, cytoplasmic
	5.65638	-1.09415	P40926	Malate dehydrogenase, mitochondrial
	4.30855	-0.49885	P41091	Eukaryotic translation initiation factor 2 subunit 3
	2.01857	1.39116	P41236	Protein phosphatase inhibitor 2
	2.72669	0.183379	P41252	Isoleucine--tRNA ligase, cytoplasmic
	2.37356	-1.76203	P41567	Eukaryotic translation initiation factor 1
	2.06037	0.255852	P42166	Lamina-associated polypeptide 2, isoform alpha
	2.83847	-1.13643	P42285	Exosome RNA helicase MTR4
	5.04004	6.14911	P42345	Serine/threonine-protein kinase mTOR
	4.17924	0.530635	P42677	Small ribosomal subunit protein eS27
	2.80518	1.41486	P42765	3-ketoacyl-CoA thiolase, mitochondrial
	3.30904	0.351032	P42766	Large ribosomal subunit protein uL29
	2.38843	-0.297123	P43243	Matrin-3
	3.56555	-1.80106	P43490	Nicotinamide phosphoribosyltransferase
	2.17606	-1.86424	P43686	26S proteasome regulatory subunit 6B
	4.01658	2.4281	P46060	Ran GTPase-activating protein 1
	2.73767	0.84251	P46439	Glutathione S-transferase Mu 5
	2.61569	2.56075	P46734	Dual specificity mitogen-activated protein kinase kinase 3
	5.09223	0.400517	P46776	Large ribosomal subunit protein uL15
	3.44561	0.532822	P46778	Large ribosomal subunit protein eL21
	3.61701	0.358832	P46779	Large ribosomal subunit protein eL28
	3.75999	0.455013	P46781	Small ribosomal subunit protein uS4
	2.09368	0.340524	P46782	Small ribosomal subunit protein uS7
	2.06761	0.601903	P46783	Small ribosomal subunit protein eS10
	2.49993	0.38645	P47897	Glutamine--tRNA ligase
	4.01486	0.728544	P47914	Large ribosomal subunit protein eL29
	2.54858	-1.00266	P48047	ATP synthase peripheral stalk subunit OSCP, mitochondrial
	3.11101	-1.54307	P48637	Glutathione synthetase
	2.14167	0.533642	P49023	Paxillin
	2.23516	0.102162	P49327	Fatty acid synthase
	3.14461	-0.645633	P49368	T-complex protein 1 subunit gamma
	2.11556	-1.59191	P49585	Choline-phosphate cytidylyltransferase A
	3.84347	-0.682645	P49588	Alanine--tRNA ligase, cytoplasmic
	2.95544	0.583224	P49591	Serine--tRNA ligase, cytoplasmic
	2.00385	-1.42291	P49720	Proteasome subunit beta type-3
	2.86429	0.269492	P49792	E3 SUMO-protein ligase RanBP2
	5.01429	-1.28836	P50395	Rab GDP dissociation inhibitor beta
	3.29928	-0.581882	P50454	Serpin H1
	3.07128	-0.662512	P50502	Hsc70-interacting protein
	3.35004	0.743634	P50570	Dynamin-2
	2.70516	-0.436297	P50990	T-complex protein 1 subunit theta
	2.1817	-0.359987	P50991	T-complex protein 1 subunit delta
	3.4483	3.87535	P51116	RNA-binding protein FXR2
	2.47623	-0.577309	P51149	Ras-related protein Rab-7a
	3.45076	0.515729	P51151	Ras-related protein Rab-9A
	3.70505	-1.65498	P51572	B-cell receptor-associated protein 31
	4.31463	2.81219	P51649	Succinate-semialdehyde dehydrogenase, mitochondrial
	3.16106	0.469604	P51665	26S proteasome non-ATPase regulatory subunit 7
	2.26109	-0.291002	P51991	Heterogeneous nuclear ribonucleoprotein A3
	4.70542	-1.04086	P52209	6-phosphogluconate dehydrogenase, decarboxylating
	2.05376	-0.399435	P52292	Importin subunit alpha-1
	2.26341	-0.718125	P52565	Rho GDP-dissociation inhibitor 1
	1.74089	-3.00482	P52594	Arf-GAP domain and FG repeat-containing protein 1
	4.04151	-1.05468	P52597	Heterogeneous nuclear ribonucleoprotein F
	3.2751	1.43363	P52701	DNA mismatch repair protein Msh6
	4.04492	2.26326	P52735	Guanine nucleotide exchange factor VAV2
	2.95036	-1.13316	P52788	Spermine synthase
	4.53486	0.685913	P53004	Biliverdin reductase A
	2.32173	-1.5367	P53007	Tricarboxylate transport protein, mitochondrial
	3.33876	-1.45856	P53041	Serine/threonine-protein phosphatase 5
	2.52612	-1.36311	P53384	Cytosolic Fe-S cluster assembly factor NUBP1
	2.11501	-0.202527	P53396	ATP-citrate synthase
	5.37747	2.64726	P53582	Methionine aminopeptidase 1
	4.46683	-1.3473	P53992	Protein transport protein Sec24C
	2.08255	0.457471	P53999	Activated RNA polymerase II transcriptional coactivator p15
	3.1929	0.775513	P54136	Arginine--tRNA ligase, cytoplasmic
	2.04571	0.370108	P54886	Delta-1-pyrroline-5-carboxylate synthase
	3.71358	-1.77821	P55039	Developmentally-regulated GTP-binding protein 2
	2.6294	0.363685	P55060	Exportin-2
	4.73515	-0.993364	P55072	Transitional endoplasmic reticulum ATPase
	2.33012	0.528697	P55084	Trifunctional enzyme subunit beta, mitochondrial
	2.05525	0.867044	P55209	Nucleosome assembly protein 1-like 1
	3.85602	-0.954935	P55809	Succinyl-CoA:3-ketoacid coenzyme A transferase 1, mitochondrial
	2.73078	-0.256756	P56192	Methionine--tRNA ligase, cytoplasmic
	3.07714	2.90774	P57088	Transmembrane protein 33
	2.54274	0.669218	P57678	Gem-associated protein 4
	2.21553	-1.22329	P58107	Epiplakin
	2.32899	-0.294614	P60174	Triosephosphate isomerase
	2.41607	-1.62788	P60468	Protein transport protein Sec61 subunit beta
	4.24807	-1.12937	P60660	Myosin light polypeptide 6
	4.44488	-1.86087	P60709	Actin, cytoplasmic 1
	4.35591	-0.931277	P60842	Eukaryotic initiation factor 4A-I
	2.10839	-0.186517	P60900	Proteasome subunit alpha type-6
	2.07709	0.512469	P60953	Cell division control protein 42 homolog
	3.55443	0.568078	P60981	Destrin
	2.00118	-1.43209	P61006	Ras-related protein Rab-8A
	2.36106	-1.5937	P61201	COP9 signalosome complex subunit 2
	2.4736	0.352693	P61221	ATP-binding cassette sub-family E member 1
	3.91514	1.15216	P61224	Ras-related protein Rap-1b
	2.4965	0.45687	P61254	Large ribosomal subunit protein uL24
	2.13045	0.436513	P61353	Large ribosomal subunit protein eL27
	2.89357	0.585639	P61513	Large ribosomal subunit protein eL43
	2.34778	0.442132	P61586	Transforming protein RhoA
	3.05506	-0.54735	P61764	Syntaxin-binding protein 1
	2.18167	-1.10475	P61769	Beta-2-microglobulin
	3.6528	3.38778	P61803	Dolichyl-diphosphooligosaccharide--protein glycosyltransferase subunit DAD1
	2.17222	-1.78049	P62140	Serine/threonine-protein phosphatase PP1-beta catalytic subunit
	2.82207	-0.488687	P62191	26S proteasome regulatory subunit 4
	2.93009	0.462738	P62241	Small ribosomal subunit protein eS8
	6.19656	-1.59822	P62258	14-3-3 protein epsilon
	3.3754	0.564845	P62266	Small ribosomal subunit protein uS12
	2.09843	0.647835	P62269	Small ribosomal subunit protein uS13
	2.72288	0.522254	P62277	Small ribosomal subunit protein uS15
	3.92009	0.814653	P62280	Small ribosomal subunit protein uS17
	2.01484	-0.989603	P62314	Small nuclear ribonucleoprotein Sm D1
	2.00758	-0.75947	P62318	Small nuclear ribonucleoprotein Sm D3
	3.56606	0.264337	P62424	Large ribosomal subunit protein eL8
	2.17033	-1.51382	P62495	Eukaryotic peptide chain release factor subunit 1
	3.08418	0.561136	P62701	Small ribosomal subunit protein eS4, X isoform
	2.1315	0.338598	P62750	Large ribosomal subunit protein uL23
	2.42466	0.305173	P62753	Small ribosomal subunit protein eS6
	4.39447	0.57942	P62829	Large ribosomal subunit protein uL14
	2.1092	0.470337	P62847	Small ribosomal subunit protein eS24
	3.03557	0.92148	P62854	Small ribosomal subunit protein eS26
	2.39283	-1.6351	P62861	Ubiquitin-like FUBI-ribosomal protein eS30 fusion protein
	3.63462	-1.14743	P62879	Guanine nucleotide-binding protein G(I)/G(S)/G(T) subunit beta-2
	3.37773	0.55817	P62888	Large ribosomal subunit protein eL30
	3.66821	-0.373339	P62910	Large ribosomal subunit protein eL32
	2.60013	0.464622	P62917	Large ribosomal subunit protein uL2
	4.94144	-1.60563	P62937	Peptidyl-prolyl cis-trans isomerase A
	4.25658	-0.91809	P63104	14-3-3 protein zeta/delta
	4.33683	0.653887	P63167	Dynein light chain 1, cytoplasmic
	5.13259	1.56109	P63173	Large ribosomal subunit protein eL38
	5.03974	-1.92585	P63220	Small ribosomal subunit protein eS21
	3.26344	-0.19394	P63241	Eukaryotic translation initiation factor 5A-1
	2.34234	-0.200016	P63244	Small ribosomal subunit protein RACK1
	6.39541	-1.12822	P63261	Actin, cytoplasmic 2
	2.04002	-0.820002	P67809	Y-box-binding protein 1
	4.3569	-1.20572	P68032	Actin, alpha cardiac muscle 1
	4.22749	-0.493599	P68371	Tubulin beta-4B chain
	3.49602	0.992626	P78344	Eukaryotic translation initiation factor 4 gamma 2
	2.03299	1.03162	P78346	Ribonuclease P protein subunit p30
	3.9002	-1.45401	P78347	General transcription factor II-I
	2.04993	-0.246719	P78417	Glutathione S-transferase omega-1
	4.3464	0.748749	P78527	DNA-dependent protein kinase catalytic subunit
	2.16969	0.559383	P83731	Large ribosomal subunit protein eL24
	4.03714	0.751633	P83881	Large ribosomal subunit protein eL42
	2.76377	-1.51251	P84085	ADP-ribosylation factor 5
	2.18642	0.219439	P84098	Large ribosomal subunit protein eL19
	3.46393	0.555616	P84103	Serine/arginine-rich splicing factor 3
	3.61696	2.43006	P84243	Histone H3.3
	2.49357	-0.351929	Q00325	Solute carrier family 25 member 3
	4.06465	-0.334929	Q00610	Clathrin heavy chain 1
	2.92901	0.277058	Q00765	Receptor expression-enhancing protein 5
	2.41025	-1.07089	Q00796	Sorbitol dehydrogenase
	3.95812	-0.525983	Q00839	Heterogeneous nuclear ribonucleoprotein U
	1.05799	-2.35279	Q01105	Protein SET
	2.50319	1.64782	Q01130	Serine/arginine-rich splicing factor 2
	1.46372	-2.01905	Q01469	Fatty acid-binding protein 5
	3.84768	-0.66705	Q01518	Adenylyl cyclase-associated protein 1
	2.71747	0.632621	Q01581	Hydroxymethylglutaryl-CoA synthase, cytoplasmic
	2.771	1.43772	Q01628	Interferon-induced transmembrane protein 3
	3.9411	-1.74461	Q01650	Large neutral amino acids transporter small subunit 1
	2.60978	0.431227	Q01813	ATP-dependent 6-phosphofructokinase, platelet type
	2.58933	-1.93653	Q02218	2-oxoglutarate dehydrogenase complex component E1
	2.68827	0.412739	Q02543	Large ribosomal subunit protein eL20
	3.04531	0.491416	Q02790	Peptidyl-prolyl cis-trans isomerase FKBP4
	4.37312	0.657111	Q02878	Large ribosomal subunit protein eL6
	3.13237	-1.56082	Q04446	1,4-alpha-glucan-branching enzyme
	4.03228	-0.628916	Q04637	Eukaryotic translation initiation factor 4 gamma 1
	2.28273	0.48084	Q04941	Proteolipid protein 2
	4.96512	1.11419	Q05519	Serine/arginine-rich splicing factor 11
	2.94732	-0.614672	Q05639	Elongation factor 1-alpha 2
	3.02801	-1.58838	Q05682	Caldesmon
	2.97713	0.823993	Q06203	Amidophosphoribosyltransferase
	4.48474	0.408145	Q07020	Large ribosomal subunit protein eL18
	2.02798	0.193514	Q07666	KH domain-containing, RNA-binding, signal transduction-associated protein 1
	4.87434	1.29776	Q08170	Serine/arginine-rich splicing factor 4
	2.2048	-1.3047	Q08188	Protein-glutamine gamma-glutamyltransferase E
	2.0386	-1.15612	Q08554	Desmocollin-1
	2.6376	-0.54915	Q08J23	RNA cytosine C(5)-methyltransferase NSUN2
	4.10791	-1.8386	Q10567	AP-1 complex subunit beta-1
	3.33633	1.21749	Q10589	Bone marrow stromal antigen 2
	3.99253	2.16959	Q12769	Nuclear pore complex protein Nup160
	2.66973	-1.09883	Q12849	G-rich sequence factor 1
	3.77246	-1.14182	Q12905	Interleukin enhancer-binding factor 2
	2.24865	0.855829	Q13045	Protein flightless-1 homolog
	5.23052	1.35534	Q13057	Bifunctional coenzyme A synthase
	5.17124	0.550076	Q13085	Acetyl-CoA carboxylase 1
	3.81574	2.47628	Q13158	FAS-associated death domain protein
	5.21501	-1.44501	Q13177	Serine/threonine-protein kinase PAK 2
	2.28047	-0.225614	Q13200	26S proteasome non-ATPase regulatory subunit 2
	3.27592	-1.70684	Q13283	Ras GTPase-activating protein-binding protein 1
	3.49669	-1.38881	Q13310	Polyadenylate-binding protein 4
	2.93671	-1.73469	Q13404	Ubiquitin-conjugating enzyme E2 variant 1
	2.62536	-1.35935	Q13409	Cytoplasmic dynein 1 intermediate chain 2
	3.27649	-1.24554	Q13418	Scaffold protein ILK
	2.12134	-0.649371	Q13423	NAD(P) transhydrogenase, mitochondrial
	4.29394	1.56443	Q13427	Peptidyl-prolyl cis-trans isomerase G
	3.78435	0.796701	Q13428	Treacle protein
	2.86418	-0.784345	Q13435	Splicing factor 3B subunit 2
	7.65944	1.06686	Q13523	Serine/threonine-protein kinase PRP4 homolog
	4.0121	2.20075	Q13547	Histone deacetylase 1
	2.89477	0.361671	Q13642	Four and a half LIM domains protein 1
	3.56206	5.5239	Q13797	Integrin alpha-9
	2.17686	-0.549656	Q13813	Spectrin alpha chain, non-erythrocytic 1
	3.78062	-1.25212	Q13867	Bleomycin hydrolase
	2.89484	-1.40962	Q13907	Isopentenyl-diphosphate Delta-isomerase 1
	2.52836	-0.978246	Q14008	Cytoskeleton-associated protein 5
	3.91017	-1.91515	Q14157	Ubiquitin-associated protein 2-like
	3.69404	-1.73448	Q14160	Protein scribble homolog
	3.23547	0.349901	Q14166	Tubulin--tyrosine ligase-like protein 12
	4.16342	0.694746	Q14192	Four and a half LIM domains protein 2
	2.69481	0.268366	Q14247	Src substrate cortactin
	2.74077	-0.865395	Q14432	cGMP-inhibited 3',5'-cyclic phosphodiesterase 3A
	2.62373	-0.341309	Q14444	Caprin-1
	3.73218	0.764304	Q14498	RNA-binding protein 39
	3.06201	0.894516	Q14554	Protein disulfide-isomerase A5
	2.02744	-1.15922	Q14558	Phosphoribosyl pyrophosphate synthase-associated protein 1
	2.64603	-1.64878	Q14683	Structural maintenance of chromosomes protein 1A
	2.2554	-1.55771	Q14914	Prostaglandin reductase 1
	5.46237	-0.587642	Q14974	Importin subunit beta-1
	3.97371	1.45645	Q14978	Nucleolar and coiled-body phosphoprotein 1
	3.20288	0.314125	Q15003	Condensin complex subunit 2
	2.00202	-1.98204	Q15029	116 kDa U5 small nuclear ribonucleoprotein component
	2.94373	-0.681081	Q15046	Lysine--tRNA ligase
	5.76723	0.559178	Q15084	Protein disulfide-isomerase A6
	2.17713	-0.689763	Q15257	Serine/threonine-protein phosphatase 2A activator
	2.2114	-1.18956	Q15274	Nicotinate-nucleotide pyrophosphorylase [carboxylating]
	2.02408	0.674205	Q15345	Leucine-rich repeat-containing protein 41
	2.42997	-0.172532	Q15365	Poly(rC)-binding protein 1
	2.03014	-1.56404	Q15392	Delta(24)-sterol reductase
	2.95656	-0.766081	Q15393	Splicing factor 3B subunit 3
	3.97055	0.977457	Q15418	Ribosomal protein S6 kinase alpha-1
	2.32803	0.528304	Q15437	Protein transport protein Sec23B
	3.22657	-1.45052	Q15459	Splicing factor 3A subunit 1
	2.49624	-0.299842	Q15631	Translin
	3.29355	3.45329	Q15643	Thyroid receptor-interacting protein 11
	2.98153	-1.29012	Q15646	2'-5'-oligoadenylate synthase-like protein
	2.58357	0.770891	Q15654	Thyroid receptor-interacting protein 6
	2.09068	-1.81948	Q15785	Mitochondrial import receptor subunit TOM34
	4.17127	-1.70224	Q16186	Proteasomal ubiquitin receptor ADRM1
	2.6942	-1.79012	Q16204	Coiled-coil domain-containing protein 6
	6.67534	3.76809	Q16401	26S proteasome non-ATPase regulatory subunit 5
	3.40736	-0.631416	Q16576	Histone-binding protein RBBP7
	4.61196	1.21612	Q16629	Serine/arginine-rich splicing factor 7
	2.00947	-0.854626	Q16643	Drebrin
	3.22812	-0.519203	Q16719	Kynureninase
	2.25044	-1.5878	Q16891	MICOS complex subunit MIC60
	3.27275	0.788707	Q27J81	Inverted formin-2
	2.00602	0.551805	Q29RF7	Sister chromatid cohesion protein PDS5 homolog A
	2.34563	-1.10235	Q32MZ4	Leucine-rich repeat flightless-interacting protein 1
	4.69425	-1.8181	Q52LJ0	Protein FAM98B
	3.14292	0.797087	Q53H96	Pyrroline-5-carboxylate reductase 3
	2.00912	1.01232	Q562R1	Beta-actin-like protein 2
	2.6231	0.634125	Q5D862	Filaggrin-2
	2.40215	1.09427	Q5H9R7	Serine/threonine-protein phosphatase 6 regulatory subunit 3
	2.52729	-1.4875	Q5T1M5	FK506-binding protein 15
	2.90647	1.35316	Q5T4S7	E3 ubiquitin-protein ligase UBR4
	2.13786	0.530069	Q5T749	Keratinocyte proline-rich protein
	3.04488	1.14141	Q5T8P6	RNA-binding protein 26
	3.39094	-1.17157	Q5TFE4	5'-nucleotidase domain-containing protein 1
	4.3414	0.907042	Q5VTL8	Pre-mRNA-splicing factor 38B
	4.81209	1.47139	Q66PJ3	ADP-ribosylation factor-like protein 6-interacting protein 4
	3.04565	1.93716	Q68E01	Integrator complex subunit 3
	2.68673	0.760352	Q6P1A2	Lysophospholipid acyltransferase 5
	1.20594	-2.33333	Q6P1N0	Coiled-coil and C2 domain-containing protein 1A
	3.90156	-1.74758	Q6P2E9	Enhancer of mRNA-decapping protein 4
	3.14938	0.779434	Q6P2Q9	Pre-mRNA-processing-splicing factor 8
	4.54376	-1.0366	Q6PJT7	Zinc finger CCCH domain-containing protein 14
	2.02814	-0.941923	Q6PKG0	La-related protein 1
	4.54845	1.63658	Q6R327	Rapamycin-insensitive companion of mTOR
	3.5797	1.16198	Q6YN16	Hydroxysteroid dehydrogenase-like protein 2
	2.51994	2.03749	Q6ZSJ8	Uncharacterized protein C1orf122
	2.22016	0.727776	Q71RC2	La-related protein 4
	3.13008	0.948199	Q71UM5	Ribosomal protein eS27-like
	2.70472	-1.08576	Q7KZF4	Staphylococcal nuclease domain-containing protein 1
	4.71834	0.996349	Q7L014	Probable ATP-dependent RNA helicase DDX46
	2.08953	-0.994749	Q7L2E3	ATP-dependent RNA helicase DHX30
	3.90572	1.64784	Q7L2H7	Eukaryotic translation initiation factor 3 subunit M
	3.48118	1.31122	Q7L4I2	Arginine/serine-rich coiled-coil protein 2
	5.01976	1.44219	Q7L5Y1	Mitochondrial enolase superfamily member 1
	3.76914	1.84581	Q7Z3Z0	Keratin, type I cytoskeletal 25
	2.29902	-1.88034	Q7Z434	Mitochondrial antiviral-signaling protein
	2.87419	0.819013	Q7Z5K2	Wings apart-like protein homolog
	2.79821	0.62659	Q7Z6Z7	E3 ubiquitin-protein ligase HUWE1
	2.5595	1.07871	Q86UV5	Ubiquitin carboxyl-terminal hydrolase 48
	2.45624	0.427809	Q86VP6	Cullin-associated NEDD8-dissociated protein 1
	2.83312	0.260248	Q86W42	THO complex subunit 6
	2.08538	-0.35169	Q86YZ3	Hornerin
	3.24885	2.12149	Q8IUR0	Trafficking protein particle complex subunit 5
	3.31789	0.910063	Q8IXB1	DnaJ homolog subfamily C member 10
	5.44205	1.59135	Q8IYB3	Serine/arginine repetitive matrix protein 1
	3.84142	2.49043	Q8N0U8	Vitamin K epoxide reductase complex subunit 1-like protein 1
	5.69285	0.669316	Q8N163	Cell cycle and apoptosis regulator protein 2
	3.51591	2.03575	Q8N5M9	Protein jagunal homolog 1
	2.63971	0.737352	Q8N684	Cleavage and polyadenylation specificity factor subunit 7
	2.4076	-0.899295	Q8N6L1	Dolichyl-diphosphooligosaccharide--protein glycosyltransferase subunit KCP2
	3.3332	-1.24476	Q8N6T3	ADP-ribosylation factor GTPase-activating protein 1
	3.44528	1.21364	Q8NAV1	Pre-mRNA-splicing factor 38A
	2.21477	-1.46743	Q8NBF2	NHL repeat-containing protein 2
	2.64729	-1.34548	Q8NBJ5	Procollagen galactosyltransferase 1
	5.08554	0.766403	Q8NBS9	Thioredoxin domain-containing protein 5
	2.16613	-0.869132	Q8NBX0	Saccharopine dehydrogenase-like oxidoreductase
	3.30171	-1.57855	Q8NCA5	Protein FAM98A
	1.64726	-2.31966	Q8NDC0	MAPK-interacting and spindle-stabilizing protein-like
	2.61677	-1.48402	Q8NFJ5	Retinoic acid-induced protein 3
	2.97798	1.99604	Q8NI27	THO complex subunit 2
	2.26079	-1.73314	Q8TB61	Adenosine 3'-phospho 5'-phosphosulfate transporter 1
	2.77096	-1.57214	Q8TC12	Retinol dehydrogenase 11
	2.02244	3.11165	Q8TD19	Serine/threonine-protein kinase Nek9
	2.48804	-1.34892	Q8TDD1	ATP-dependent RNA helicase DDX54
	2.69383	1.43604	Q8TEX9	Importin-4
	2.27935	0.131994	Q8WUH6	Transmembrane protein 263
	2.14335	1.49232	Q8WUQ7	Splicing factor Cactin
	2.33498	1.61781	Q8WX92	Negative elongation factor B
	2.6745	0.670135	Q92504	Zinc transporter SLC39A7
	3.9452	0.730195	Q92598	Heat shock protein 105 kDa
	2.38585	0.422465	Q92734	Protein TFG
	1.65757	-2.04385	Q92879	CUGBP Elav-like family member 1
	2.10487	0.53281	Q92922	SWI/SNF complex subunit SMARCC1
	2.80442	-0.819356	Q92945	Far upstream element-binding protein 2
	2.16711	0.627298	Q93009	Ubiquitin carboxyl-terminal hydrolase 7
	4.24139	0.954571	Q969G6	Riboflavin kinase
	2.20238	-0.233995	Q969U7	Proteasome assembly chaperone 2
	2.70573	-1.09656	Q969X5	Endoplasmic reticulum-Golgi intermediate compartment protein 1
	2.16079	1.5807	Q96BM9	ADP-ribosylation factor-like protein 8A
	3.41755	2.95622	Q96BN8	Ubiquitin thioesterase otulin
	2.97453	0.403018	Q96C19	EF-hand domain-containing protein D2
	3.26301	0.543505	Q96CP2	FLYWCH family member 2
	2.81808	1.23773	Q96ER3	Protein SAAL1
	4.47195	-1.3674	Q96FV9	THO complex subunit 1
	3.08332	0.999366	Q96HE7	ERO1-like protein alpha
	4.79805	1.53224	Q96IZ7	Serine/Arginine-related protein 53
	3.35059	1.75737	Q96KA5	Lipid scramblase CLPTM1L
	2.80492	-1.1515	Q96KP4	Cytosolic non-specific dipeptidase
	3.67477	-0.395189	Q96P63	Serpin B12
	2.13612	-1.9398	Q96PK6	RNA-binding protein 14
	3.24576	-1.25556	Q96PZ0	Pseudouridylate synthase 7 homolog
	2.42504	0.329	Q96RQ3	Methylcrotonoyl-CoA carboxylase subunit alpha, mitochondrial
	3.94953	2.46312	Q96T76	MMS19 nucleotide excision repair protein homolog
	2.30116	-0.443078	Q96TA1	Protein Niban 2
	5.20699	1.2089	Q99497	Parkinson disease protein 7
	2.19802	1.70176	Q99567	Nuclear pore complex protein Nup88
	2.92098	-1.75777	Q99614	Tetratricopeptide repeat protein 1
	3.39611	0.752695	Q99700	Ataxin-2
	3.16929	2.167	Q99735	Microsomal glutathione S-transferase 2
	2.15603	0.295008	Q99798	Aconitate hydratase, mitochondrial
	3.989	-0.94283	Q99829	Copine-1
	3.63885	0.484898	Q99873	Protein arginine N-methyltransferase 1
	2.04026	0.215111	Q9BQ69	ADP-ribose glycohydrolase MACROD1
	3.47745	0.831806	Q9BQB6	Vitamin K epoxide reductase complex subunit 1
	3.33293	-0.176106	Q9BQE3	Tubulin alpha-1C chain
	3.82623	2.41088	Q9BQG0	Myb-binding protein 1A
	3.80978	1.06035	Q9BRX8	Peroxiredoxin-like 2A
	2.81888	0.929986	Q9BSA4	Protein tweety homolog 2
	3.01785	2.18048	Q9BSD7	Cancer-related nucleoside-triphosphatase
	2.38661	-1.77375	Q9BT78	COP9 signalosome complex subunit 4
	2.09534	0.837083	Q9BU76	Multiple myeloma tumor-associated protein 2
	2.76375	0.716282	Q9BUJ2	Heterogeneous nuclear ribonucleoprotein U-like protein 1
	3.49232	-1.79812	Q9BUK6	Protein misato homolog 1
	4.12254	3.98848	Q9BVC6	Voltage-gated monoatomic cation channel TMEM109
	3.07159	-1.69338	Q9BWF3	RNA-binding protein 4
	2.62688	-0.680891	Q9BX68	Adenosine 5'-monophosphoramidase HINT2
	2.33664	-1.21355	Q9BXJ9	N-alpha-acetyltransferase 15, NatA auxiliary subunit
	4.79768	-1.56487	Q9BXP5	Serrate RNA effector molecule homolog
	2.47244	1.09392	Q9BY32	Inosine triphosphate pyrophosphatase
	2.09102	-1.6688	Q9C0C2	182 kDa tankyrase-1-binding protein
	3.03054	1.39514	Q9GZP8	Immortalization up-regulated protein
	2.52734	0.920812	Q9GZR7	ATP-dependent RNA helicase DDX24
	3.03321	-1.75461	Q9GZT3	SRA stem-loop-interacting RNA-binding protein, mitochondrial
	3.88156	-1.9604	Q9GZZ1	N-alpha-acetyltransferase 50
	4.83087	2.21172	Q9H074	Polyadenylate-binding protein-interacting protein 1
	2.34131	-1.33031	Q9H089	Large subunit GTPase 1 homolog
	2.22062	-1.52447	Q9H2H9	Sodium-coupled neutral amino acid symporter 1
	3.88619	1.22565	Q9H307	Pinin
	2.8662	0.643169	Q9H3K2	Growth hormone-inducible transmembrane protein
	3.18828	0.471471	Q9H3K6	BolA-like protein 2
	2.80723	0.750664	Q9H3N1	Thioredoxin-related transmembrane protein 1
	3.89854	1.24034	Q9H3U1	Protein unc-45 homolog A
	2.2703	-1.04276	Q9H479	Fructosamine-3-kinase
	3.71034	1.28086	Q9H490	GPI-anchor transamidase component PIGU
	3.17102	-1.43806	Q9H4M9	EH domain-containing protein 1
	4.77285	1.08846	Q9H7N4	Splicing factor, arginine/serine-rich 19
	3.07227	2.27864	Q9H7Z7	Prostaglandin E synthase 2
	2.37708	-0.954013	Q9H832	Ubiquitin-conjugating enzyme E2 Z
	4.37798	0.63588	Q9H8H2	ATP-dependent DNA helicase DDX31
	3.34433	-1.70569	Q9H910	Jupiter microtubule associated homolog 2
	4.2484	-0.756955	Q9HB71	Calcyclin-binding protein
	4.21858	-1.65383	Q9HCC0	Methylcrotonoyl-CoA carboxylase beta chain, mitochondrial
	1.83583	-2.12933	Q9NP79	Vacuolar protein sorting-associated protein VTA1 homolog
	2.85637	-1.39123	Q9NP81	Serine--tRNA ligase, mitochondrial
	3.46713	1.1677	Q9NQ29	Putative RNA-binding protein Luc7-like 1
	3.26375	2.13623	Q9NQ88	Fructose-2,6-bisphosphatase TIGAR
	2.7416	0.636969	Q9NQC3	Reticulon-4
	2.29717	-1.08427	Q9NQW7	Xaa-Pro aminopeptidase 1
	2.00212	-0.420594	Q9NR45	N-acetylneuraminate-9-phosphate synthase
	3.50861	-0.851195	Q9NR56	Muscleblind-like protein 1
	2.46095	-0.781633	Q9NRN7	L-aminoadipate-semialdehyde dehydrogenase-phosphopantetheinyl transferase
	3.17371	1.24139	Q9NRW3	DNA dC->dU-editing enzyme APOBEC-3C
	1.8309	-3.65758	Q9NS69	Mitochondrial import receptor subunit TOM22 homolog
	2.16367	0.555971	Q9NSD9	Phenylalanine--tRNA ligase beta subunit
	2.7827	-1.49332	Q9NT62	Ubiquitin-like-conjugating enzyme ATG3
	2.25902	-1.50168	Q9NTJ3	Structural maintenance of chromosomes protein 4
	3.91787	-0.915998	Q9NTK5	Obg-like ATPase 1
	2.16786	-1.03491	Q9NTZ6	RNA-binding protein 12
	3.01084	-1.34924	Q9NUU7	ATP-dependent RNA helicase DDX19A
	2.43039	-1.24201	Q9NVA2	Septin-11
	3.50662	2.02732	Q9NVP1	ATP-dependent RNA helicase DDX18
	2.58337	1.83051	Q9NXF1	Testis-expressed protein 10
	1.87007	-2.18568	Q9NY33	Dipeptidyl peptidase 3
	3.12499	1.00231	Q9NYF8	Bcl-2-associated transcription factor 1
	2.05264	0.431143	Q9NZB2	Constitutive coactivator of PPAR-gamma-like protein 1
	2.67534	1.8864	Q9NZL4	Hsp70-binding protein 1
	3.60741	-0.875899	Q9NZT1	Calmodulin-like protein 5
	2.55324	2.18948	Q9NZT2	Opioid growth factor receptor
	2.90997	0.891394	Q9P035	Very-long-chain (3R)-3-hydroxyacyl-CoA dehydratase 3
	3.65836	2.98172	Q9P0V9	Septin-10
	2.69315	-1.9425	Q9P1F3	Costars family protein ABRACL
	2.66815	0.929215	Q9P258	Protein RCC2
	4.57361	0.825574	Q9P287	BRCA2 and CDKN1A-interacting protein
	2.39125	0.589252	Q9UBM7	7-dehydrocholesterol reductase
	3.62305	0.458913	Q9UBQ7	Glyoxylate reductase/hydroxypyruvate reductase
	2.66841	-1.96903	Q9UBT2	SUMO-activating enzyme subunit 2
	2.45688	-1.09549	Q9UBX3	Mitochondrial dicarboxylate carrier
	3.46715	0.92481	Q9UG63	ATP-binding cassette sub-family F member 2
	2.03755	-1.08485	Q9UHD1	Cysteine and histidine-rich domain-containing protein 1
	3.55409	1.50154	Q9UI26	Importin-11
	4.41868	1.02584	Q9UI30	Multifunctional methyltransferase subunit TRM112-like protein
	3.09268	-0.930563	Q9UIA9	Exportin-7
	2.5868	2.31136	Q9UJ70	N-acetyl-D-glucosamine kinase
	2.42456	0.618274	Q9UJX6	Anaphase-promoting complex subunit 2
	2.61871	0.824051	Q9UKJ3	G patch domain-containing protein 8
	3.21481	1.88017	Q9UKM9	RNA-binding protein Raly
	2.71588	0.297044	Q9UKV3	Apoptotic chromatin condensation inducer in the nucleus
	2.65881	-1.36112	Q9ULC4	Malignant T-cell-amplified sequence 1
	3.72987	3.58013	Q9UMS0	NFU1 iron-sulfur cluster scaffold homolog, mitochondrial
	3.98718	-0.596596	Q9UMS4	Pre-mRNA-processing factor 19
	3.26819	2.34838	Q9UNM6	26S proteasome non-ATPase regulatory subunit 13
	4.08107	1.0656	Q9UPQ0	LIM and calponin homology domains-containing protein 1
	2.9379	2.76777	Q9UPT9	Ubiquitin carboxyl-terminal hydrolase 22
	5.24572	0.392806	Q9UQ35	Serine/arginine repetitive matrix protein 2
	3.30313	-0.964104	Q9UQ80	Proliferation-associated protein 2G4
	3.33598	-1.4199	Q9UQE7	Structural maintenance of chromosomes protein 3
	2.90615	-0.876494	Q9Y223	Bifunctional UDP-N-acetylglucosamine 2-epimerase/N-acetylmannosamine kinase
	2.02388	-0.617016	Q9Y230	RuvB-like 2
	2.69281	2.91727	Q9Y241	HIG1 domain family member 1A, mitochondrial
	3.25227	-1.79556	Q9Y262	Eukaryotic translation initiation factor 3 subunit L
	2.22562	-0.81382	Q9Y2A7	Nck-associated protein 1
	2.58442	-1.73213	Q9Y2L1	Exosome complex exonuclease RRP44
	4.70364	1.32013	Q9Y2V2	Calcium-regulated heat-stable protein 1
	3.8871	1.15175	Q9Y2W1	Thyroid hormone receptor-associated protein 3
	3.04036	0.757306	Q9Y305	Acyl-coenzyme A thioesterase 9, mitochondrial
	4.07699	1.00168	Q9Y383	Putative RNA-binding protein Luc7-like 2
	2.02583	-1.51228	Q9Y3B8	Oligoribonuclease, mitochondrial
	3.71939	1.51943	Q9Y3E0	Vesicle transport protein GOT1B
	2.42766	-0.629282	Q9Y3E5	Peptidyl-tRNA hydrolase 2, mitochondrial
	2.621	1.12478	Q9Y3Y2	Chromatin target of PRMT1 protein
	2.58732	-1.29154	Q9Y4P3	Transducin beta-like protein 2
	2.39462	1.08	Q9Y5L0	Transportin-3
	2.14634	0.337493	Q9Y696	Chloride intracellular channel protein 4
	2.58891	-1.75127	Q9Y6E2	eIF5-mimic protein 1
	2.12855	-1.16655	Q9Y6G9	Cytoplasmic dynein 1 light intermediate chain 1
	6.12117	1.63416	Q9Y6K0	Choline/ethanolaminephosphotransferase 1
	3.28201	-1.2872	Q9Y6U3	Scinderin
	1.90186	-1.21706	A0AVT1	Ubiquitin-like modifier-activating enzyme 6
	0.135341	-0.154045	A0FGR8	Extended synaptotagmin-2
	0.271625	0.254383	A5A3E0	POTE ankyrin domain family member F
	1.73824	0.50725	A5YKK6	CCR4-NOT transcription complex subunit 1
	1.07513	0.394343	A6NDG6	Glycerol-3-phosphate phosphatase
	0.858934	-0.288958	A6NHR9	Structural maintenance of chromosomes flexible hinge domain-containing protein 1
	0.637738	0.108268	B5ME19	Eukaryotic translation initiation factor 3 subunit C-like protein
	1.61013	0.452891	O00154	Cytosolic acyl coenzyme A thioester hydrolase
	0.926763	-0.371637	O00159	Unconventional myosin-Ic
	1.68313	-1.49574	O00170	AH receptor-interacting protein
	0.129142	-0.135935	O00178	GTP-binding protein 1
	1.66768	-0.278801	O00231	26S proteasome non-ATPase regulatory subunit 11
	1.26325	-1.44697	O00232	26S proteasome non-ATPase regulatory subunit 12
	0.544873	-0.498141	O00273	DNA fragmentation factor subunit alpha
	1.55335	0.1924	O00299	Chloride intracellular channel protein 1
	0.471814	-0.346885	O00505	Importin subunit alpha-4
	1.71881	-1.22542	O00567	Nucleolar protein 56
	1.80017	0.134635	O00571	ATP-dependent RNA helicase DDX3X
	1.3855	-0.715022	O00629	Importin subunit alpha-3
	0.648571	0.156761	O14530	Thioredoxin domain-containing protein 9
	1.83023	-1.06587	O14579	Coatomer subunit epsilon
	0.187754	0.175042	O14737	Programmed cell death protein 5
	1.55621	-0.928728	O14744	Protein arginine N-methyltransferase 5
	0.150799	-0.0770868	O14818	Proteasome subunit alpha type-7
	0.604144	0.3322	O14980	Exportin-1
	0.620086	-0.330118	O14981	TATA-binding protein-associated factor 172
	1.42581	-1.11294	O15144	Actin-related protein 2/3 complex subunit 2
	1.52014	-1.16662	O15173	Membrane-associated progesterone receptor component 2
	0.607017	-0.704377	O15226	NF-kappa-B-repressing factor
	1.62365	1.54391	O15258	Protein RER1
	0.255678	-0.0698347	O15294	UDP-N-acetylglucosamine--peptide N-acetylglucosaminyltransferase 110 kDa subunit
	1.50765	-0.788012	O15305	Phosphomannomutase 2
	1.80069	1.25894	O15357	Phosphatidylinositol 3,4,5-trisphosphate 5-phosphatase 2
	1.39951	0.441797	O15397	Importin-8
	1.53249	0.377197	O15427	Monocarboxylate transporter 4
	1.70771	0.398167	O43143	ATP-dependent RNA helicase DHX15
	0.214427	0.0495364	O43169	Cytochrome b5 type B
	1.24967	-0.555239	O43237	Cytoplasmic dynein 1 light intermediate chain 2
	1.11322	-1.82839	O43242	26S proteasome non-ATPase regulatory subunit 3
	0.116412	0.0569932	O43252	Bifunctional 3'-phosphoadenosine 5'-phosphosulfate synthase 1
	0.81971	0.610526	O43264	Centromere/kinetochore protein zw10 homolog
	0.846923	0.290146	O43324	Eukaryotic translation elongation factor 1 epsilon-1
	1.82386	1.08713	O43427	Acidic fibroblast growth factor intracellular-binding protein
	0.398743	-0.311188	O43447	Peptidyl-prolyl cis-trans isomerase H
	0.262713	0.374985	O43583	Density-regulated protein
	0.29168	0.0948168	O43592	Exportin-T
	0.82042	0.505761	O43670	BUB3-interacting and GLEBS motif-containing protein ZNF207
	1.50615	0.519719	O43684	Mitotic checkpoint protein BUB3
	1.49925	0.161301	O43707	Alpha-actinin-4
	0.277468	-0.123849	O43765	Small glutamine-rich tetratricopeptide repeat-containing protein alpha
	1.17116	-0.427517	O43795	Unconventional myosin-Ib
	1.92652	0.895369	O43809	Cleavage and polyadenylation specificity factor subunit 5
	0.901559	-0.279972	O43813	Glutathione S-transferase LANCL1
	0.582333	-0.752033	O43823	A-kinase anchor protein 8
	0.117002	-0.064559	O43847	Nardilysin
	0.0575526	-0.0117308	O43865	S-adenosylhomocysteine hydrolase-like protein 1
	1.46529	-1.21569	O60216	Double-strand-break repair protein rad21 homolog
	1.47637	-1.39195	O60231	Pre-mRNA-splicing factor ATP-dependent RNA helicase DHX16
	0.467572	0.454784	O60343	TBC1 domain family member 4
	0.0420064	-0.00976626	O60506	Heterogeneous nuclear ribonucleoprotein Q
	1.53457	-1.23758	O60547	GDP-mannose 4,6 dehydratase
	1.17683	0.552152	O60610	Protein diaphanous homolog 1
	0.46055	-0.68145	O60701	UDP-glucose 6-dehydrogenase
	1.98712	0.62189	O60716	Catenin delta-1
	0.268198	-0.233202	O60749	Sorting nexin-2
	0.470836	-0.130898	O60831	PRA1 family protein 2
	1.36318	-0.35593	O60888	Protein CutA
	1.88994	0.604733	O75131	Copine-3
	0.115854	-0.178681	O75152	Zinc finger CCCH domain-containing protein 11A
	1.69094	-0.985657	O75348	V-type proton ATPase subunit G 1
	0.636881	-0.176675	O75390	Citrate synthase, mitochondrial
	0.895457	0.203437	O75396	Vesicle-trafficking protein SEC22b
	1.71153	1.32891	O75494	Serine/arginine-rich splicing factor 10
	1.39921	0.805264	O75569	Interferon-inducible double-stranded RNA-dependent protein kinase activator A
	0.472553	0.115083	O75874	Isocitrate dehydrogenase [NADP] cytoplasmic
	1.90389	-1.01843	O75886	Signal transducing adapter molecule 2
	0.150542	0.142939	O75934	Pre-mRNA-splicing factor SPF27
	0.608891	-0.90499	O76021	Ribosomal L1 domain-containing protein 1
	1.44798	-0.599295	O94760	N(G),N(G)-dimethylarginine dimethylaminohydrolase 1
	0.6723	2.37932	O94776	Metastasis-associated protein MTA2
	1.95216	-0.644702	O94826	Mitochondrial import receptor subunit TOM70
	1.26081	-0.594962	O94966	Ubiquitin carboxyl-terminal hydrolase 19
	0.148691	0.108091	O94973	AP-2 complex subunit alpha-2
	1.14952	0.2734	O95155	Ubiquitin conjugation factor E4 B
	0.847622	-1.2384	O95163	Elongator complex protein 1
	1.22244	-0.574813	O95202	Mitochondrial proton/calcium exchanger protein
	0.162331	0.191584	O95239	Chromosome-associated kinesin KIF4A
	0.863666	-0.809242	O95347	Structural maintenance of chromosomes protein 2
	1.81506	-1.09979	O95372	Acyl-protein thioesterase 2
	1.92769	0.426232	O95373	Importin-7
	1.61243	0.485343	O95456	Proteasome assembly chaperone 1
	0.374531	-0.237982	O95487	Protein transport protein Sec24B
	1.01077	-0.165751	O95573	Fatty acid CoA ligase Acsl3
	0.745695	0.16995	O95747	Serine/threonine-protein kinase OSR1
	0.269672	0.297174	O95757	Heat shock 70 kDa protein 4L
	0.227681	0.0822824	O96019	Actin-like protein 6A
	0.736433	-0.202464	P00390	Glutathione reductase, mitochondrial
	0.109988	0.0790955	P00414	Cytochrome c oxidase subunit 3
	0.323272	-0.0856854	P00491	Purine nucleoside phosphorylase
	1.07974	-0.499472	P00533	Epidermal growth factor receptor
	0.78504	-0.805956	P00568	Adenylate kinase isoenzyme 1
	0.0119351	-0.0259679	P01040	Cystatin-A
	1.03158	-1.43993	P02042	Hemoglobin subunit delta
	1.8964	-0.277013	P02786	Transferrin receptor protein 1
	0.515861	-0.353267	P02794	Ferritin heavy chain
	0.791481	-0.137263	P04040	Catalase
	0.140189	0.0238209	P04080	Cystatin-B
	1.7488	0.739339	P04259	Keratin, type II cytoskeletal 6B
	1.76994	-0.0911668	P04264	Keratin, type II cytoskeletal 1
	1.87415	0.192843	P04406	Glyceraldehyde-3-phosphate dehydrogenase
	1.65473	-0.732208	P04439	HLA class I histocompatibility antigen, A alpha chain
	1.23124	0.171639	P04792	Heat shock protein beta-1
	0.889431	0.181126	P04843	Dolichyl-diphosphooligosaccharide--protein glycosyltransferase subunit 1
	1.50491	-0.158787	P05023	Sodium/potassium-transporting ATPase subunit alpha-1
	1.83204	-1.36747	P05089	Arginase-1
	1.69828	0.72404	P05109	Protein S100-A8
	0.102953	-0.0583909	P05187	Alkaline phosphatase, placental type
	1.29126	-1.11326	P05413	Fatty acid-binding protein, heart
	0.981105	-0.358097	P05556	Integrin beta-1
	1.76644	-1.11631	P05783	Keratin, type I cytoskeletal 18
	1.72067	-1.37939	P06576	ATP synthase F(1) complex subunit beta, mitochondrial
	1.07759	0.341738	P06703	Protein S100-A6
	1.18972	0.194309	P06753	Tropomyosin alpha-3 chain
	0.710137	0.582505	P07099	Epoxide hydrolase 1
	0.276844	0.0165793	P07437	Tubulin beta chain
	1.26216	0.0800896	P07814	Bifunctional glutamate/proline--tRNA ligase
	1.60657	-0.47847	P07910	Heterogeneous nuclear ribonucleoproteins C1/C2
	1.3058	-1.1962	P07942	Laminin subunit beta-1
	0.0357472	0.0544825	P09132	Signal recognition particle 19 kDa protein
	1.66885	-0.0515862	P09382	Galectin-1
	1.48175	-0.984271	P09661	U2 small nuclear ribonucleoprotein A'
	1.51247	0.489079	P09913	Interferon-induced protein with tetratricopeptide repeats 2
	1.70413	-1.32604	P09914	Antiviral innate immune response effector IFIT1
	0.0568383	-0.0131839	P10515	Dihydrolipoyllysine-residue acetyltransferase component of pyruvate dehydrogenase complex, mitochondrial
	0.520645	0.042546	P10599	Thioredoxin
	1.75993	-0.892027	P11166	Solute carrier family 2, facilitated glucose transporter member 1
	0.16482	0.0655365	P11216	Glycogen phosphorylase, brain form
	1.85705	0.399783	P11532	Dystrophin
	1.07659	-0.308367	P12236	ADP/ATP translocase 3
	1.5827	-0.638887	P12270	Nucleoprotein TPR
	0.441074	0.160379	P12955	Xaa-Pro dipeptidase
	1.26284	0.619231	P13010	X-ray repair cross-complementing protein 5
	1.58366	0.246835	P13647	Keratin, type II cytoskeletal 5
	0.184066	0.104429	P13807	Glycogen [starch] synthase, muscle
	1.88772	-1.70924	P13861	cAMP-dependent protein kinase type II-alpha regulatory subunit
	1.47392	-1.53968	P14550	Aldo-keto reductase family 1 member A1
	1.32199	-1.42472	P14635	G2/mitotic-specific cyclin-B1
	0.222334	0.106162	P14868	Aspartate--tRNA ligase, cytoplasmic
	0.721833	-0.140316	P15121	Aldo-keto reductase family 1 member B1
	0.117941	-0.0423355	P15170	Eukaryotic peptide chain release factor GTP-binding subunit ERF3A
	0.457758	0.0735575	P15880	Small ribosomal subunit protein uS5
	1.23415	0.216736	P15924	Desmoplakin
	1.76009	-0.674193	P16083	Ribosyldihydronicotinamide dehydrogenase [quinone]
	1.35423	0.783663	P16455	Methylated-DNA--protein-cysteine methyltransferase
	0.989344	0.161903	P16615	Sarcoplasmic/endoplasmic reticulum calcium ATPase 2
	0.207374	-0.044295	P17844	Probable ATP-dependent RNA helicase DDX5
	0.474418	0.14535	P17858	ATP-dependent 6-phosphofructokinase, liver type
	0.661348	-0.0473372	P17931	Galectin-3
	0.547649	0.30821	P18085	ADP-ribosylation factor 4
	0.449409	-0.11147	P18615	Negative elongation factor E
	0.546077	-0.146001	P18754	Regulator of chromosome condensation
	1.30227	-1.20438	P19784	Casein kinase II subunit alpha'
	0.333556	-0.318321	P20339	Ras-related protein Rab-5A
	1.67184	-1.48199	P20700	Lamin-B1
	0.507643	-1.09826	P20810	Calpastatin
	1.90844	1.09316	P20839	Inosine-5'-monophosphate dehydrogenase 1
	0.171584	0.0985937	P20930	Filaggrin
	0.619882	0.504095	P21266	Glutathione S-transferase Mu 3
	0.525	0.0552146	P21291	Cysteine and glycine-rich protein 1
	1.79136	-1.51553	P22059	Oxysterol-binding protein 1
	0.613273	0.139753	P22061	Protein-L-isoaspartate(D-aspartate) O-methyltransferase
	1.49706	-0.245635	P22102	Trifunctional purine biosynthetic protein adenosine-3
	1.17716	-0.210484	P22234	Bifunctional phosphoribosylaminoimidazole carboxylase/phosphoribosylaminoimidazole succinocarboxamide synthetase
	0.932224	-0.0677102	P22626	Heterogeneous nuclear ribonucleoproteins A2/B1
	0.737907	-0.332108	P23193	Transcription elongation factor A protein 1
	1.55698	-0.682734	P23246	Splicing factor, proline- and glutamine-rich
	0.00594061	-0.000949224	P23381	Tryptophan--tRNA ligase, cytoplasmic
	0.799115	-0.113548	P23396	Small ribosomal subunit protein uS3
	1.44673	0.483599	P24539	ATP synthase peripheral stalk subunit b, mitochondrial
	0.347921	-0.596435	P24666	Low molecular weight phosphotyrosine protein phosphatase
	1.3358	0.481161	P24928	DNA-directed RNA polymerase II subunit RPB1
	1.91479	0.86554	P24941	Cyclin-dependent kinase 2
	0.727505	0.197306	P25205	DNA replication licensing factor MCM3
	1.23721	-0.709172	P25325	3-mercaptopyruvate sulfurtransferase
	0.884489	0.341798	P25786	Proteasome subunit alpha type-1
	0.413963	0.10865	P26368	Splicing factor U2AF 65 kDa subunit
	1.0502	-0.0509148	P26373	Large ribosomal subunit protein eL13
	1.27707	-0.277376	P27105	Stomatin
	0.076383	-0.0380351	P27449	V-type proton ATPase 16 kDa proteolipid subunit c
	1.38808	-0.235887	P27694	Replication protein A 70 kDa DNA-binding subunit
	0.444132	-0.743612	P28062	Proteasome subunit beta type-8
	1.86936	-1.38435	P28070	Proteasome subunit beta type-4
	0.177033	0.257822	P28482	Mitogen-activated protein kinase 1
	0.162411	0.130926	P29508	Serpin B3
	1.40485	-1.08655	P29590	Protein PML
	1.85173	-1.60479	P30043	Flavin reductase (NADPH)
	0.674355	-0.196555	P30044	Peroxiredoxin-5, mitochondrial
	0.665088	-0.14188	P30050	Large ribosomal subunit protein uL11
	1.4424	-1.67415	P30154	Serine/threonine-protein phosphatase 2A 65 kDa regulatory subunit A beta isoform
	1.48974	-1.78791	P30520	Adenylosuccinate synthetase isozyme 2
	1.50215	-0.25731	P30566	Adenylosuccinate lyase
	0.743556	0.448553	P30876	DNA-directed RNA polymerase II subunit RPB2
	0.583737	-0.277221	P31947	14-3-3 protein sigma
	0.666051	0.111901	P31949	Protein S100-A11
	1.43339	-0.391152	P32969	Large ribosomal subunit protein uL6
	0.818946	-0.678422	P33176	Kinesin-1 heavy chain
	0.459776	-0.935503	P33316	Deoxyuridine 5'-triphosphate nucleotidohydrolase, mitochondrial
	0.291486	-0.218221	P33991	DNA replication licensing factor MCM4
	0.742896	0.292981	P33993	DNA replication licensing factor MCM7
	1.04152	-0.0513395	P34897	Serine hydroxymethyltransferase, mitochondrial
	1.8949	-1.53023	P35232	Prohibitin 1
	0.128817	-0.0247351	P35237	Serpin B6
	1.80861	-1.53714	P35244	Replication protein A 14 kDa subunit
	1.85478	-1.7025	P35270	Sepiapterin reductase
	0.729167	-0.420247	P35573	Glycogen debranching enzyme
	1.96693	-1.35076	P35580	Myosin-10
	0.965372	-0.44765	P36507	Dual specificity mitogen-activated protein kinase kinase 2
	0.56263	-0.114674	P37837	Transaldolase
	0.699609	-0.496069	P40261	Nicotinamide N-methyltransferase
	1.75879	0.470377	P40429	Large ribosomal subunit protein uL13
	0.744341	0.344702	P40938	Replication factor C subunit 3
	0.0446875	0.0138365	P41250	Glycine--tRNA ligase
	0.468665	-0.376932	P42126	Enoyl-CoA delta isomerase 1, mitochondrial
	1.68272	-0.168346	P42704	Leucine-rich PPR motif-containing protein, mitochondrial
	0.305306	0.121407	P43246	DNA mismatch repair protein Msh2
	0.801665	0.847484	P43304	Glycerol-3-phosphate dehydrogenase, mitochondrial
	0.919037	0.131416	P45880	Non-selective voltage-gated ion channel VDAC2
	1.08736	0.326027	P45974	Ubiquitin carboxyl-terminal hydrolase 5
	0.414611	0.506734	P46013	Proliferation marker protein Ki-67
	1.97187	-1.03834	P46379	Large proline-rich protein BAG6
	0.727302	-0.176516	P46777	Large ribosomal subunit protein uL18
	1.55503	-0.354128	P46940	Ras GTPase-activating-like protein IQGAP1
	0.479418	-0.565219	P46977	Dolichyl-diphosphooligosaccharide--protein glycosyltransferase subunit STT3A
	1.51367	-0.400347	P47712	Cytosolic phospholipase A2
	0.873813	-0.174327	P47756	F-actin-capping protein subunit beta
	0.0232452	0.0133381	P48059	LIM and senescent cell antigen-like-containing domain protein 1
	1.37461	1.03237	P48147	Prolyl endopeptidase
	1.85128	-1.47703	P48444	Coatomer subunit delta
	0.106619	-0.207174	P48507	Glutamate--cysteine ligase regulatory subunit
	1.33666	-0.59964	P48556	26S proteasome non-ATPase regulatory subunit 8
	1.31602	0.218535	P48643	T-complex protein 1 subunit epsilon
	1.61523	0.461731	P48735	Isocitrate dehydrogenase [NADP], mitochondrial
	1.35434	-0.364814	P49005	DNA polymerase delta subunit 2
	0.224175	-0.107886	P49006	MARCKS-related protein
	0.0736792	-0.0201168	P49189	4-trimethylaminobutyraldehyde dehydrogenase
	1.48092	0.123906	P49207	Large ribosomal subunit protein eL34
	0.51118	-0.0503324	P49411	Elongation factor Tu, mitochondrial
	1.81305	-1.52524	P49419	Alpha-aminoadipic semialdehyde dehydrogenase
	1.47818	-1.13286	P49589	Cysteine--tRNA ligase, cytoplasmic
	0.572052	0.560253	P49643	DNA primase large subunit
	0.787393	0.151899	P49721	Proteasome subunit beta type-2
	1.64496	0.265284	P49736	DNA replication licensing factor MCM2
	1.24489	-1.11727	P49748	Very long-chain specific acyl-CoA dehydrogenase, mitochondrial
	1.98111	0.369816	P49756	RNA-binding protein 25
	0.86607	0.487242	P49761	Dual specificity protein kinase CLK3
	1.48405	-0.170856	P49773	Adenosine 5'-monophosphoramidase HINT1
	0.652159	-0.570923	P49790	Nuclear pore complex protein Nup153
	1.77762	-1.36584	P49841	Glycogen synthase kinase-3 beta
	1.22262	-0.972243	P49902	Cytosolic purine 5'-nucleotidase
	0.36347	0.0365899	P49915	GMP synthase [glutamine-hydrolyzing]
	1.42756	-0.647804	P50213	Isocitrate dehydrogenase [NAD] subunit alpha, mitochondrial
	0.886571	0.505824	P50238	Cysteine-rich protein 1
	1.59436	-0.357788	P50416	Carnitine O-palmitoyltransferase 1, liver isoform
	1.62333	-0.960486	P50750	Cyclin-dependent kinase 9
	0.970333	0.256767	P50914	Large ribosomal subunit protein eL14
	0.65101	-0.244911	P51114	RNA-binding protein FXR1
	1.17088	-0.127119	P51148	Ras-related protein Rab-5C
	0.0589316	0.0512288	P51570	Galactokinase
	1.59213	-1.1253	P51648	Aldehyde dehydrogenase family 3 member A2
	1.52996	-0.546933	P51692	Signal transducer and activator of transcription 5B
	1.02258	-0.827586	P51812	Ribosomal protein S6 kinase alpha-3
	0.652407	-0.120838	P52272	Heterogeneous nuclear ribonucleoprotein M
	0.768025	0.50578	P52306	Rap1 GTPase-GDP dissociation stimulator 1
	1.54845	-1.27136	P52732	Kinesin-like protein KIF11
	1.02344	-0.372288	P52789	Hexokinase-2
	0.0247763	0.0153433	P52907	F-actin-capping protein subunit alpha-1
	0.614637	-0.624479	P52943	Cysteine-rich protein 2
	0.0588814	0.0620457	P52948	Nuclear pore complex protein Nup98-Nup96
	1.12853	-0.843359	P53597	Succinate--CoA ligase [ADP/GDP-forming] subunit alpha, mitochondrial
	0.922253	0.0853755	P53618	Coatomer subunit beta
	0.573588	0.0858103	P53621	Coatomer subunit alpha
	0.731684	0.120589	P54577	Tyrosine--tRNA ligase, cytoplasmic
	1.05409	-0.940434	P55010	Eukaryotic translation initiation factor 5
	1.49642	-1.10791	P55036	26S proteasome non-ATPase regulatory subunit 4
	1.9938	0.513643	P55265	Double-stranded RNA-specific adenosine deaminase
	0.741785	0.380002	P55268	Laminin subunit beta-2
	0.377731	0.692074	P55735	Protein SEC13 homolog
	1.53653	-1.59797	P55769	NHP2-like protein 1
	1.85051	-1.73205	P55795	Heterogeneous nuclear ribonucleoprotein H2
	1.20954	0.316621	P55957	BH3-interacting domain death agonist
	0.176551	0.147515	P56134	ATP synthase F(0) complex subunit f, mitochondrial
	1.54654	-0.452353	P56537	Eukaryotic translation initiation factor 6
	1.97256	0.593001	P56545	C-terminal-binding protein 2
	0.214363	-0.0930564	P58546	Myotrophin
	1.42738	-1.66225	P60228	Eukaryotic translation initiation factor 3 subunit E
	0.0667352	-0.0285142	P60866	Small ribosomal subunit protein uS10
	0.506075	-0.0792967	P60891	Ribose-phosphate pyrophosphokinase 1
	1.74116	0.666555	P61026	Ras-related protein Rab-10
	0.559709	-0.360983	P61081	NEDD8-conjugating enzyme Ubc12
	0.559536	-1.05012	P61088	Ubiquitin-conjugating enzyme E2 N
	1.89574	-0.523346	P61106	Ras-related protein Rab-14
	1.11369	-0.215608	P61158	Actin-related protein 3
	1.89241	1.39016	P61160	Actin-related protein 2
	0.281514	-0.272431	P61163	Alpha-centractin
	0.448089	-0.244731	P61204	ADP-ribosylation factor 3
	1.65436	0.225956	P61247	Small ribosomal subunit protein eS1
	0.848078	0.0614401	P61313	Large ribosomal subunit protein eL15
	1.71621	-1.25102	P61326	Protein mago nashi homolog
	1.37437	3.2687	P61619	Protein transport protein Sec61 subunit alpha isoform 1
	1.18749	-0.22356	P61956	Small ubiquitin-related modifier 2
	1.87026	-0.138559	P61978	Heterogeneous nuclear ribonucleoprotein K
	0.311122	-0.22028	P61981	14-3-3 protein gamma
	1.35757	0.517715	P62081	Small ribosomal subunit protein eS7
	0.362216	-0.0472622	P62136	Serine/threonine-protein phosphatase PP1-alpha catalytic subunit
	0.259558	-0.134726	P62244	Small ribosomal subunit protein uS8
	0.108645	0.0328751	P62249	Small ribosomal subunit protein uS9
	1.01435	0.178589	P62263	Small ribosomal subunit protein uS11
	1.22996	-0.17074	P62273	Small ribosomal subunit protein uS14
	0.0715699	0.0157344	P62333	26S proteasome regulatory subunit 10B
	0.313859	0.182918	P62633	CCHC-type zinc finger nucleic acid binding protein
	1.69301	-0.170014	P62805	Histone H4
	1.10572	0.106599	P62826	GTP-binding nuclear protein Ran
	0.22329	0.0565898	P62851	Small ribosomal subunit protein eS25
	0.955003	-0.155671	P62857	Small ribosomal subunit protein eS28
	1.26304	0.292692	P62891	Large ribosomal subunit protein eL39
	0.0647925	-0.0118465	P62899	Large ribosomal subunit protein eL31
	0.893773	0.0706011	P62906	Large ribosomal subunit protein uL1
	1.00642	-0.14854	P62913	Large ribosomal subunit protein uL5
	0.0535936	-0.0240466	P62942	Peptidyl-prolyl cis-trans isomerase FKBP1A
	0.41341	-0.0819378	P62979	Ubiquitin-40S ribosomal protein S27a
	1.38593	0.678496	P62995	Transformer-2 protein homolog beta
	0.163219	-0.0652424	P63000	Ras-related C3 botulinum toxin substrate 1
	0.653879	0.0835711	P63010	AP-2 complex subunit beta
	0.199176	-0.0751527	P63151	Serine/threonine-protein phosphatase 2A 55 kDa regulatory subunit B alpha isoform
	1.38537	-1.217	P63208	S-phase kinase-associated protein 1
	0.278373	0.459879	P63279	SUMO-conjugating enzyme UBC9
	0.812693	-0.220255	P68036	Ubiquitin-conjugating enzyme E2 L3
	1.95208	-0.154947	P68104	Elongation factor 1-alpha 1
	1.00347	-0.189751	P68366	Tubulin alpha-4A chain
	1.37102	-1.4247	P68402	Platelet-activating factor acetylhydrolase IB subunit alpha2
	0.408113	0.0517731	P78371	T-complex protein 1 subunit beta
	0.415094	-0.0688775	P80723	Brain acid soluble protein 1
	1.83133	-0.276988	P81605	Dermcidin
	0.383097	-0.155434	P82979	SAP domain-containing ribonucleoprotein
	1.09769	-0.699638	P84090	Enhancer of rudimentary homolog
	1.15576	-0.61294	P84095	Rho-related GTP-binding protein RhoG
	0.934398	0.555229	P85037	Forkhead box protein K1
	1.40719	-0.38819	Q00341	Vigilin
	0.808351	0.259367	Q01081	Splicing factor U2AF 35 kDa subunit
	0.156362	-0.0103289	Q01082	Spectrin beta chain, non-erythrocytic 1
	0.52335	0.222535	Q01844	RNA-binding protein EWS
	0.814326	0.425155	Q02040	A-kinase anchor protein 17A
	0.260709	-0.181234	Q02978	Mitochondrial 2-oxoglutarate/malate carrier protein
	0.646448	0.152969	Q03938	Zinc finger protein 90
	0.0828377	-0.0187976	Q04695	Keratin, type I cytoskeletal 17
	1.64316	0.232138	Q04760	Lactoylglutathione lyase
	1.25767	-1.32106	Q06124	Tyrosine-protein phosphatase non-receptor type 11
	0.712293	0.198458	Q06210	Glutamine--fructose-6-phosphate aminotransferase [isomerizing] 1
	1.2869	-1.40396	Q06587	E3 ubiquitin-protein ligase RING1
	0.240504	-0.0192649	Q06830	Peroxiredoxin-1
	1.448	0.247606	Q07021	Complement component 1 Q subcomponent-binding protein, mitochondrial
	0.348155	-0.068847	Q07065	Cytoskeleton-associated protein 4
	0.349121	-0.321234	Q07866	Kinesin light chain 1
	1.07454	-0.236705	Q07955	Serine/arginine-rich splicing factor 1
	0.0366332	-0.00551605	Q08211	ATP-dependent RNA helicase A
	0.913701	0.132527	Q09161	Nuclear cap-binding protein subunit 1
	0.0476104	0.00875854	Q09666	Neuroblast differentiation-associated protein AHNAK
	1.54331	-1.17889	Q10570	Cleavage and polyadenylation specificity factor subunit 1
	0.526117	-0.210112	Q10713	Mitochondrial-processing peptidase subunit alpha
	1.54401	-0.789427	Q12789	General transcription factor 3C polypeptide 1
	1.96878	-1.24821	Q12792	Twinfilin-1
	1.50413	-0.978124	Q12797	Aspartyl/asparaginyl beta-hydroxylase
	1.6337	-0.31157	Q12873	Chromodomain-helicase-DNA-binding protein 3
	1.31361	-0.288915	Q12874	Splicing factor 3A subunit 3
	0.308161	-0.424622	Q12904	Aminoacyl tRNA synthase complex-interacting multifunctional protein 1
	1.0548	0.1087	Q12906	Interleukin enhancer-binding factor 3
	1.67349	-1.27663	Q12931	Heat shock protein 75 kDa, mitochondrial
	1.55039	1.61501	Q12962	Transcription initiation factor TFIID subunit 10
	0.709803	-0.592837	Q12996	Cleavage stimulation factor subunit 3
	0.0388655	-0.045529	Q13098	COP9 signalosome complex subunit 1
	0.779547	-0.797636	Q13126	S-methyl-5'-thioadenosine phosphorylase
	0.860725	-0.985404	Q13148	TAR DNA-binding protein 43
	1.81595	-1.23339	Q13151	Heterogeneous nuclear ribonucleoprotein A0
	1.6638	0.47534	Q13155	Aminoacyl tRNA synthase complex-interacting multifunctional protein 2
	1.65982	-0.336566	Q13162	Peroxiredoxin-4
	1.24049	0.870965	Q13247	Serine/arginine-rich splicing factor 6
	0.090141	-0.122006	Q13263	Transcription intermediary factor 1-beta
	0.808573	-1.45717	Q13347	Eukaryotic translation initiation factor 3 subunit I
	1.50433	-1.18762	Q13492	Phosphatidylinositol-binding clathrin assembly protein
	0.406925	-0.167833	Q13501	Sequestosome-1
	1.54025	1.07578	Q13509	Tubulin beta-3 chain
	0.536519	-0.643546	Q13526	Peptidyl-prolyl cis-trans isomerase NIMA-interacting 1
	1.9057	1.48722	Q13617	Cullin-2
	1.63343	-1.04609	Q13724	Mannosyl-oligosaccharide glucosidase
	0.048199	0.296903	Q13733	Sodium/potassium-transporting ATPase subunit alpha-4
	0.923855	-0.990204	Q14019	Coactosin-like protein
	1.0361	-0.194684	Q14103	Heterogeneous nuclear ribonucleoprotein D0
	1.24997	-0.656649	Q14116	Interleukin-18
	0.99147	-0.573206	Q14137	Ribosome biogenesis protein BOP1
	1.92332	1.02778	Q14181	DNA polymerase alpha subunit B
	0.741919	-0.0914593	Q14204	Cytoplasmic dynein 1 heavy chain 1
	1.09735	-1.08296	Q14232	Translation initiation factor eIF2B subunit alpha
	1.48678	-0.644128	Q14240	Eukaryotic initiation factor 4A-II
	0.11504	0.021513	Q14258	E3 ubiquitin/ISG15 ligase TRIM25
	1.96042	-0.458213	Q14566	DNA replication licensing factor MCM6
	0.563657	0.724859	Q14568	Heat shock protein HSP 90-alpha A2
	1.06417	-0.627642	Q14643	Inositol 1,4,5-trisphosphate-gated calcium channel ITPR1
	0.42296	-0.384011	Q14676	Mediator of DNA damage checkpoint protein 1
	1.22764	-1.65861	Q14694	Ubiquitin carboxyl-terminal hydrolase 10
	0.199875	0.029108	Q14697	Neutral alpha-glucosidase AB
	0.91721	-0.619135	Q14738	Serine/threonine-protein phosphatase 2A 56 kDa regulatory subunit delta isoform
	0.0334233	0.00964928	Q14839	Chromodomain-helicase-DNA-binding protein 4
	1.84634	0.255154	Q14980	Nuclear mitotic apparatus protein 1
	0.758717	-0.0766888	Q14C86	GTPase-activating protein and VPS9 domain-containing protein 1
	0.105337	-0.041055	Q15008	26S proteasome non-ATPase regulatory subunit 6
	1.18587	-1.08171	Q15018	BRISC complex subunit Abraxas 2
	0.362657	0.121886	Q15019	Septin-2
	1.97864	2.32578	Q15020	Spliceosome associated factor 3, U4/U6 recycling protein
	0.9266	0.464678	Q15021	Condensin complex subunit 1
	1.9043	-1.44453	Q15056	Eukaryotic translation initiation factor 4H
	1.63893	-1.32525	Q15102	Platelet-activating factor acetylhydrolase IB subunit alpha1
	1.32274	0.287605	Q15125	3-beta-hydroxysteroid-Delta(8),Delta(7)-isomerase
	1.09847	-0.226083	Q15149	Plectin
	0.788739	-0.241445	Q15181	Inorganic pyrophosphatase
	1.5819	0.307201	Q15185	Prostaglandin E synthase 3
	1.90174	0.311344	Q15233	Non-POU domain-containing octamer-binding protein
	1.26316	-0.156219	Q15366	Poly(rC)-binding protein 2
	1.24541	-0.32653	Q15369	Elongin-C
	0.126148	-0.0814279	Q15428	Splicing factor 3A subunit 2
	1.23081	-0.872934	Q15436	Protein transport protein Sec23A
	0.216149	0.109566	Q15637	Splicing factor 1
	0.360711	0.0368366	Q15645	Pachytene checkpoint protein 2 homolog
	1.68788	0.642451	Q15738	Sterol-4-alpha-carboxylate 3-dehydrogenase, decarboxylating
	0.460577	0.491215	Q15813	Tubulin-specific chaperone E
	0.488942	-0.099623	Q15942	Zyxin
	0.63925	-0.610311	Q16181	Septin-7
	0.490722	-0.403999	Q16222	UDP-N-acetylhexosamine pyrophosphorylase
	1.69507	-1.71229	Q16513	Serine/threonine-protein kinase N2
	1.51577	-0.240247	Q16531	DNA damage-binding protein 1
	1.2462	0.431491	Q16630	Cleavage and polyadenylation specificity factor subunit 6
	0.939029	-0.15185	Q16658	Fascin
	1.70029	0.651922	Q16795	NADH dehydrogenase [ubiquinone] 1 alpha subcomplex subunit 9, mitochondrial
	0.265205	0.138354	Q16836	Hydroxyacyl-coenzyme A dehydrogenase, mitochondrial
	1.36735	-0.175586	Q16881	Thioredoxin reductase 1, cytoplasmic
	0.289394	-0.659849	Q1KMD3	Heterogeneous nuclear ribonucleoprotein U-like protein 2
	0.594224	0.716276	Q2M389	WASH complex subunit 4
	1.47647	-1.37992	Q2NL82	Pre-rRNA-processing protein TSR1 homolog
	1.33195	-1.23904	Q3LXA3	Triokinase/FMN cyclase
	0.222569	-0.103337	Q3MHD2	Protein LSM12
	1.79335	-1.2353	Q4G0N4	NAD kinase 2, mitochondrial
	0.0548608	-0.073445	Q53GS9	Ubiquitin carboxyl-terminal hydrolase 39
	1.14649	-1.98442	Q58FF6	Putative heat shock protein HSP 90-beta 4
	0.28521	-0.0786912	Q5F1R6	DnaJ homolog subfamily C member 21
	1.9318	-1.15271	Q5JTH9	RRP12-like protein
	0.363805	-0.377827	Q5JVF3	PCI domain-containing protein 2
	0.984902	-0.699854	Q5SRE5	Nucleoporin NUP188
	0.799826	-0.854001	Q5SSJ5	Heterochromatin protein 1-binding protein 3
	0.627671	-0.668024	Q5T6F2	Ubiquitin-associated protein 2
	0.809508	-0.509706	Q5T750	Protein KPLCE
	0.34417	0.852303	Q5VT66	Mitochondrial amidoxime-reducing component 1
	0.00858584	-0.0106389	Q5VYK3	Proteasome adapter and scaffold protein ECM29
	0.495934	-0.0949987	Q687X5	Metalloreductase STEAP4
	1.51511	-1.43911	Q68CZ2	Tensin-3
	0.502533	-0.24708	Q6DD88	Atlastin-3
	0.682861	-0.439995	Q6DKI1	Ribosomal protein uL30-like
	0.868583	0.378736	Q6L8Q7	2',5'-phosphodiesterase 12
	1.85328	-1.18901	Q6P1J9	Parafibromin
	0.676802	0.351473	Q6P996	Pyridoxal-dependent decarboxylase domain-containing protein 1
	0.419747	-0.415085	Q6PI48	Aspartate--tRNA ligase, mitochondrial
	1.75305	-1.33353	Q6UB35	Monofunctional C1-tetrahydrofolate synthase, mitochondrial
	0.165958	0.131357	Q6UWP8	Suprabasin
	0.322868	-0.204121	Q6WCQ1	Myosin phosphatase Rho-interacting protein
	1.78597	1.92338	Q6ZRP7	Sulfhydryl oxidase 2
	0.832322	-0.0947584	Q6ZVX7	F-box only protein 50
	0.0739356	-0.0102863	Q71DI3	Histone H3.2
	1.12731	-0.858406	Q7L0Y3	tRNA methyltransferase 10 homolog C
	1.05418	0.107917	Q7L576	Cytoplasmic FMR1-interacting protein 1
	0.406387	1.04614	Q7RTS7	Keratin, type II cytoskeletal 74
	0.825268	-0.316458	Q7Z2T5	tRNA (guanine(27)-N(2))-dimethyltransferase
	1.2677	-0.127487	Q7Z2W4	Zinc finger CCCH-type antiviral protein 1
	0.679977	0.835468	Q7Z3U7	Protein MON2 homolog
	0.0835792	0.109028	Q7Z417	FMR1-interacting protein NUFIP2
	1.37694	1.17884	Q7Z460	CLIP-associating protein 1
	0.789047	-0.393794	Q7Z478	ATP-dependent RNA helicase DHX29
	0.9873	-0.853538	Q7Z4W1	L-xylulose reductase
	0.452176	0.264292	Q7Z739	YTH domain-containing family protein 3
	1.88702	1.29816	Q7Z794	Keratin, type II cytoskeletal 1b
	1.10207	-0.790264	Q86UK7	E3 ubiquitin-protein ligase ZNF598
	0.824051	0.251369	Q86UP2	Kinectin
	0.384802	-0.186141	Q86XP3	ATP-dependent RNA helicase DDX42
	0.28742	-0.53179	Q86Y46	Keratin, type II cytoskeletal 73
	0.813803	-0.411501	Q8IX01	SURP and G-patch domain-containing protein 2
	1.14247	-0.856109	Q8IX12	Cell division cycle and apoptosis regulator protein 1
	1.03846	-1.21507	Q8IY81	pre-rRNA 2'-O-ribose RNA methyltransferase FTSJ3
	0.0682788	0.0465129	Q8IYD1	Eukaryotic peptide chain release factor GTP-binding subunit ERF3B
	0.032336	-0.00746695	Q8IZL8	Proline-, glutamic acid- and leucine-rich protein 1
	0.314539	0.11889	Q8IZQ5	Selenoprotein H
	1.20036	0.184781	Q8N0X7	Spartin
	0.665515	0.481869	Q8N122	Regulatory-associated protein of mTOR
	0.018866	-0.00274722	Q8N1F7	Nuclear pore complex protein Nup93
	0.754363	-0.193307	Q8N1G4	Leucine-rich repeat-containing protein 47
	1.34925	0.233568	Q8N1N4	Keratin, type II cytoskeletal 78
	0.824737	0.536316	Q8N3U4	Cohesin subunit SA-2
	0.290648	0.236241	Q8N3X1	Formin-binding protein 4
	1.74343	1.50258	Q8N543	Prolyl 3-hydroxylase OGFOD1
	0.907509	-0.249074	Q8NC51	SERPINE1 mRNA-binding protein 1
	0.740135	3.86925	Q8NCK7	Monocarboxylate transporter 11
	1.72464	-1.45863	Q8NCW5	NAD(P)H-hydrate epimerase
	0.554662	0.291254	Q8NDH3	Probable aminopeptidase NPEPL1
	1.41944	-1.52267	Q8NE71	ATP-binding cassette sub-family F member 1
	0.676591	-0.363474	Q8NF37	Lysophosphatidylcholine acyltransferase 1
	0.516499	-0.163593	Q8TBQ9	Protein kish-A
	0.321626	-0.479937	Q8TCJ2	Dolichyl-diphosphooligosaccharide--protein glycosyltransferase subunit STT3B
	0.476321	-0.343161	Q8TCS8	Polyribonucleotide nucleotidyltransferase 1, mitochondrial
	0.712737	0.201658	Q8TDN6	Ribosome biogenesis protein BRX1 homolog
	1.40021	1.04591	Q8TEA8	D-aminoacyl-tRNA deacylase 1
	1.21957	0.135151	Q8TEQ6	Gem-associated protein 5
	1.94483	1.46653	Q8TF01	Arginine/serine-rich protein PNISR
	1.72376	0.560078	Q8WUA4	General transcription factor 3C polypeptide 2
	1.79092	-0.801234	Q8WUM0	Nuclear pore complex protein Nup133
	1.67771	0.172106	Q8WUM4	Programmed cell death 6-interacting protein
	0.967452	0.581452	Q8WVV9	Heterogeneous nuclear ribonucleoprotein L-like
	0.53695	3.14868	Q8WWI1	LIM domain only protein 7
	1.1524	0.407583	Q8WWM7	Ataxin-2-like protein
	1.76014	-1.82764	Q8WX93	Palladin
	0.216113	-0.254485	Q8WXI9	Transcriptional repressor p66-beta
	0.00399437	0.00238419	Q92499	ATP-dependent RNA helicase DDX1
	0.239536	0.127923	Q92530	Proteasome inhibitor PI31 subunit
	0.158926	-0.0298742	Q92616	Stalled ribosome sensor GCN1
	1.0424	-1.07846	Q92685	Dol-P-Man:Man(5)GlcNAc(2)-PP-Dol alpha-1,3-mannosyltransferase
	1.70184	-0.326452	Q92688	Acidic leucine-rich nuclear phosphoprotein 32 family member B
	0.929283	-0.489799	Q92804	TATA-binding protein-associated factor 2N
	0.291334	-0.0382531	Q92841	Probable ATP-dependent RNA helicase DDX17
	1.7486	0.348056	Q92878	DNA repair protein RAD50
	0.342534	0.362739	Q92888	Rho guanine nucleotide exchange factor 1
	1.91009	-0.494631	Q92900	Regulator of nonsense transcripts 1
	0.0496703	0.0503283	Q92917	G-patch domain and KOW motifs-containing protein
	1.20201	0.357124	Q92973	Transportin-1
	0.235789	-0.367724	Q92974	Rho guanine nucleotide exchange factor 2
	0.357085	-0.271783	Q92979	Ribosomal RNA small subunit methyltransferase NEP1
	0.93834	0.259764	Q93008	Ubiquitin carboxyl-terminal hydrolase 9X
	1.42549	0.247215	Q93096	Protein tyrosine phosphatase type IVA 1
	0.927997	0.631532	Q96A65	Exocyst complex component 4
	1.82602	-0.367673	Q96AE4	Far upstream element-binding protein 1
	0.0667043	-0.0211639	Q96AG4	Leucine-rich repeat-containing protein 59
	0.807182	-0.910618	Q96AZ6	Interferon-stimulated gene 20 kDa protein
	1.32653	0.360921	Q96C36	Pyrroline-5-carboxylate reductase 2
	1.53003	-0.614457	Q96C86	m7GpppX diphosphatase
	0.803369	-0.673383	Q96C90	Protein phosphatase 1 regulatory subunit 14B
	1.09282	0.992483	Q96CP7	TLC domain-containing protein 1
	0.124538	-0.209051	Q96CS3	FAS-associated factor 2
	0.461538	0.742525	Q96CW1	AP-2 complex subunit mu
	1.58622	-0.656463	Q96DI7	U5 small nuclear ribonucleoprotein 40 kDa protein
	1.62731	-1.54355	Q96EP5	DAZ-associated protein 1
	0.887533	-0.408268	Q96HC4	PDZ and LIM domain protein 5
	1.5461	-1.65311	Q96I24	Far upstream element-binding protein 3
	0.5459	-0.338591	Q96I99	Succinate--CoA ligase [GDP-forming] subunit beta, mitochondrial
	0.695477	-0.747715	Q96IU4	Putative protein-lysine deacylase ABHD14B
	1.69878	-0.893554	Q96KG9	N-terminal kinase-like protein
	0.0971919	-0.0256793	Q96KR1	Zinc finger RNA-binding protein
	1.65025	1.40231	Q96N66	Membrane-bound acylglycerophosphatidylinositol O-acyltransferase MBOAT7
	0.0314404	0.0131257	Q96P70	Importin-9
	1.11042	0.334812	Q96Q06	Perilipin-4
	1.8189	0.818982	Q96QD8	Sodium-coupled neutral amino acid symporter 2
	1.50071	0.245171	Q96QK1	Vacuolar protein sorting-associated protein 35
	0.163412	-0.154671	Q96RP9	Elongation factor G, mitochondrial
	1.46983	0.741329	Q96RS6	NudC domain-containing protein 1
	1.31741	-1.51188	Q96S55	ATPase WRNIP1
	1.89048	-1.17698	Q96SB4	SRSF protein kinase 1
	0.866593	-0.722328	Q96SU4	Oxysterol-binding protein-related protein 9
	0.128222	-0.0502923	Q99460	26S proteasome non-ATPase regulatory subunit 1
	1.25798	-0.709713	Q99471	Prefoldin subunit 5
	1.28471	-0.931955	Q99615	DnaJ homolog subfamily C member 7
	0.819548	0.121246	Q99714	3-hydroxyacyl-CoA dehydrogenase type-2
	1.24131	-1.18075	Q99729	Heterogeneous nuclear ribonucleoprotein A/B
	1.81249	-0.382767	Q99733	Nucleosome assembly protein 1-like 4
	1.73898	-0.152177	Q99832	T-complex protein 1 subunit eta
	0.270746	0.595584	Q99961	Endophilin-A2
	0.770849	0.405591	Q9BPX3	Condensin complex subunit 3
	0.411722	0.233435	Q9BQ52	Zinc phosphodiesterase ELAC protein 2
	1.44348	1.46624	Q9BQC3	2-(3-amino-3-carboxypropyl)histidine synthase subunit 2
	1.33384	-0.989378	Q9BR76	Coronin-1B
	0.716492	-1.69856	Q9BRA2	Thioredoxin domain-containing protein 17
	1.27687	0.380264	Q9BRP1	Programmed cell death protein 2-like
	0.0154104	-0.0388832	Q9BS26	Endoplasmic reticulum resident protein 44
	1.72607	1.35594	Q9BSJ2	Gamma-tubulin complex component 2
	0.635044	-0.220694	Q9BTY7	Protein HGH1 homolog
	1.41846	0.482454	Q9BUF5	Tubulin beta-6 chain
	0.0220707	0.0194575	Q9BUP3	Protein HTATIP2
	1.4278	-1.38017	Q9BV86	N-terminal Xaa-Pro-Lys N-methyltransferase 1
	0.314945	0.10253	Q9BVP2	Guanine nucleotide-binding protein-like 3
	0.741609	0.127131	Q9BW60	Very long chain fatty acid elongase 1
	0.0856473	0.0212676	Q9BWD1	Acetyl-CoA acetyltransferase, cytosolic
	1.68499	-0.636072	Q9BWJ5	Splicing factor 3B subunit 5
	1.51644	-0.965332	Q9BXS5	AP-1 complex subunit mu-1
	1.93517	-0.634834	Q9BXW7	Haloacid dehalogenase-like hydrolase domain-containing 5
	0.798489	-0.421704	Q9BY42	Replication termination factor 2
	0.494181	0.0836805	Q9BY44	Eukaryotic translation initiation factor 2A
	0.322767	0.284174	Q9BYC9	Large ribosomal subunit protein bL20m
	1.25175	0.319008	Q9BZE4	GTP-binding protein 4
	0.324525	-0.0347741	Q9BZZ5	Apoptosis inhibitor 5
	1.63168	-1.81544	Q9GZL7	Ribosome biogenesis protein WDR12
	0.670634	-0.365172	Q9H0A0	RNA cytidine acetyltransferase
	0.0169449	0.0136086	Q9H0D6	5'-3' exoribonuclease 2
	1.10368	-1.48045	Q9H0U3	Dolichyl-diphosphooligosaccharide--protein glycosyltransferase subunit MAGT1
	0.0825097	-0.0318947	Q9H0U4	Ras-related protein Rab-1B
	1.42006	0.278253	Q9H173	Nucleotide exchange factor SIL1
	1.46057	-1.35572	Q9H299	SH3 domain-binding glutamic acid-rich-like protein 3
	1.46857	0.518462	Q9H2M9	Rab3 GTPase-activating protein non-catalytic subunit
	0.0307156	-0.0643444	Q9H330	Transmembrane protein 245
	0.900932	-0.282996	Q9H4A3	Serine/threonine-protein kinase WNK1
	0.628846	0.155651	Q9H4A4	Aminopeptidase B
	0.853526	-0.134394	Q9H568	Actin-like protein 8
	0.268417	0.242971	Q9H7D7	WD repeat-containing protein 26
	0.410714	0.289744	Q9H8H3	Thiol S-methyltransferase TMT1A
	1.71385	-1.45208	Q9H9B4	Sideroflexin-1
	0.707509	0.0941035	Q9HA64	Ketosamine-3-kinase
	1.75842	0.406166	Q9HAV4	Exportin-5
	1.24301	0.479664	Q9HB07	MYG1 exonuclease
	1.45552	-0.858205	Q9HC35	Echinoderm microtubule-associated protein-like 4
	0.154281	-0.20831	Q9NNW7	Thioredoxin reductase 2, mitochondrial
	1.86526	-0.919703	Q9NPD3	Exosome complex component RRP41
	1.87206	0.585258	Q9NQR4	Omega-amidase NIT2
	0.023543	-0.00518926	Q9NR30	Nucleolar RNA helicase 2
	1.48942	0.941881	Q9NR50	Translation initiation factor eIF2B subunit gamma
	0.000909361	0.000617345	Q9NRP0	Oligosaccharyltransferase complex subunit OSTC
	1.49964	-1.41916	Q9NRR5	Ubiquilin-4
	0.630381	-0.380155	Q9NRV9	Heme-binding protein 1
	0.472239	0.479665	Q9NRX4	14 kDa phosphohistidine phosphatase
	1.59855	0.400615	Q9NSE4	Isoleucine--tRNA ligase, mitochondrial
	0.86621	0.455056	Q9NTI5	Sister chromatid cohesion protein PDS5 homolog B
	0.238843	0.239201	Q9NVI7	ATPase family AAA domain-containing protein 3A
	1.2058	-0.545309	Q9NWB6	Arginine and glutamate-rich protein 1
	0.456104	0.205857	Q9NX70	Mediator of RNA polymerase II transcription subunit 29
	1.57272	1.29443	Q9NX74	tRNA-dihydrouridine(20) synthase [NAD(P)+]-like
	0.121855	0.172543	Q9NXG2	THUMP domain-containing protein 1
	0.569692	-0.53196	Q9NXH9	tRNA (guanine(26)-N(2))-dimethyltransferase
	1.09994	0.207637	Q9NXV6	CDKN2A-interacting protein
	1.97822	-1.7154	Q9NYP7	Very long chain fatty acid elongase 5
	1.66107	0.422412	Q9NZ01	Very-long-chain enoyl-CoA reductase
	0.894512	-0.674285	Q9NZ08	Endoplasmic reticulum aminopeptidase 1
	0.372694	-0.0952943	Q9NZL9	Methionine adenosyltransferase 2 subunit beta
	1.29332	-1.63605	Q9P0L0	Vesicle-associated membrane protein-associated protein A
	0.3114	-0.199549	Q9P0S9	Transmembrane protein 14C
	1.76521	2.15661	Q9P209	Centrosomal protein of 72 kDa
	0.1909	-0.132825	Q9P265	Disco-interacting protein 2 homolog B
	0.983457	-1.06443	Q9P289	Serine/threonine-protein kinase 26
	1.21018	-0.308043	Q9P2E9	Ribosome-binding protein 1
	1.06034	-0.163899	Q9P2J5	Leucine--tRNA ligase, cytoplasmic
	0.00877083	-0.0168419	Q9P2X0	Dolichol-phosphate mannosyltransferase subunit 3
	1.94015	-1.58622	Q9UBE0	SUMO-activating enzyme subunit 1
	0.510076	-0.166755	Q9UBI6	Guanine nucleotide-binding protein G(I)/G(S)/G(O) subunit gamma-12
	0.771198	-0.155602	Q9UBK8	Methionine synthase reductase
	0.956056	0.358631	Q9UBN7	Protein deacetylase HDAC6
	0.0215048	0.00784715	Q9UBQ0	Vacuolar protein sorting-associated protein 29
	1.67702	0.380091	Q9UDW1	Cytochrome b-c1 complex subunit 9
	1.98033	0.724786	Q9UDY2	Tight junction protein 2
	1.04371	-0.697889	Q9UGI8	Testin
	1.80825	-1.29957	Q9UHB6	LIM domain and actin-binding protein 1
	1.95039	-1.6968	Q9UHB9	Signal recognition particle subunit SRP68
	0.934193	0.447485	Q9UHD8	Septin-9
	1.25561	0.535689	Q9UHI6	Probable ATP-dependent RNA helicase DDX20
	1.74179	0.520808	Q9UHR4	BAR/IMD domain-containing adapter protein 2-like 1
	0.826375	-1.21593	Q9UI10	Translation initiation factor eIF2B subunit delta
	0.807543	-0.610523	Q9UI12	V-type proton ATPase subunit H
	1.73704	-1.2377	Q9UJS0	Electrogenic aspartate/glutamate antiporter SLC25A13, mitochondrial
	1.47008	-1.09663	Q9UJY4	ADP-ribosylation factor-binding protein GGA2
	0.340897	-0.238839	Q9UJZ1	Stomatin-like protein 2, mitochondrial
	1.03584	-0.394974	Q9UKG1	DCC-interacting protein 13-alpha
	0.822138	1.4062	Q9UKR5	Ergosterol biosynthetic protein 28 homolog
	0.880599	-0.53485	Q9UKS6	Protein kinase C and casein kinase substrate in neurons protein 3
	0.0276962	0.0310694	Q9UKV8	Protein argonaute-2
	0.0275136	0.00578626	Q9UL46	Proteasome activator complex subunit 2
	1.09102	-0.938888	Q9ULV4	Coronin-1C
	1.85149	0.523568	Q9UM00	Calcium load-activated calcium channel
	0.376081	-0.284289	Q9UNF0	Protein kinase C and casein kinase substrate in neurons protein 2
	1.39456	0.270856	Q9UNF1	Melanoma-associated antigen D2
	1.86178	-1.05056	Q9UPN9	E3 ubiquitin-protein ligase TRIM33
	1.78189	-1.72763	Q9Y263	Phospholipase A-2-activating protein
	0.34064	-0.8516	Q9Y265	RuvB-like 1
	0.00448209	-0.00363096	Q9Y266	Nuclear migration protein nudC
	1.18395	0.311298	Q9Y277	Non-selective voltage-gated ion channel VDAC3
	0.884586	-0.345911	Q9Y295	Developmentally-regulated GTP-binding protein 1
	1.49069	-0.12662	Q9Y2T3	Guanine deaminase
	0.50378	-0.432347	Q9Y2X3	Nucleolar protein 58
	0.859179	-0.266667	Q9Y2Z0	Protein SGT1 homolog
	0.560491	-0.270858	Q9Y333	U6 snRNA-associated Sm-like protein LSm2
	0.240971	-0.229931	Q9Y3A5	Ribosome maturation protein SBDS
	1.38084	-0.513192	Q9Y3F4	Serine-threonine kinase receptor-associated protein
	1.38762	0.331484	Q9Y3I0	RNA-splicing ligase RtcB homolog
	1.47564	-0.118976	Q9Y3U8	Large ribosomal subunit protein eL36
	1.95974	-0.331677	Q9Y490	Talin-1
	0.480566	0.816719	Q9Y4E8	Ubiquitin carboxyl-terminal hydrolase 15
	0.628113	1.831	Q9Y4P1	Cysteine protease ATG4B
	0.124193	0.0854158	Q9Y4W2	Ribosomal biogenesis protein LAS1L
	0.614033	-0.515216	Q9Y4X5	E3 ubiquitin-protein ligase ARIH1
	0.0330168	-0.0503346	Q9Y520	Protein PRRC2C
	1.01871	-1.07247	Q9Y570	Protein phosphatase methylesterase 1
	1.82717	-1.17502	Q9Y5A9	YTH domain-containing family protein 2
	0.850621	-0.219652	Q9Y5M8	Signal recognition particle receptor subunit beta
	1.75796	-0.479975	Q9Y5Y2	Cytosolic Fe-S cluster assembly factor NUBP2
	1.85063	-0.526287	Q9Y617	Phosphoserine aminotransferase
	1.42881	-0.840278	Q9Y618	Nuclear receptor corepressor 2
	1.67481	-0.269779	Q9Y678	Coatomer subunit gamma-1
	1.07669	0.473656	Q9Y6C9	Mitochondrial carrier homolog 2
	1.01062	-0.169259	Q9Y6V7	Probable ATP-dependent RNA helicase DDX49
	0.431316	-0.315132	Q9Y6Y8	SEC23-interacting protein

## Sheet: IAAF25vsIAA
Significance	–Log(P-Value)	Difference	Protein ID	Description
1	3.72729	-3.59348	O00764	Pyridoxal kinase
1	2.97076	-3.07102	O14602	Eukaryotic translation initiation factor 1A, Y-chromosomal
1	4.19197	-3.77684	O14684	Prostaglandin E synthase
1	2.48091	-2.11324	O14950	Myosin regulatory light chain 12B
1	4.93175	-3.14385	O15145	Actin-related protein 2/3 complex subunit 3
1	2.23602	-2.4929	O43395	U4/U6 small nuclear ribonucleoprotein Prp3
1	3.25301	-2.03688	O43396	Thioredoxin-like protein 1
1	2.18914	-2.37948	O43592	Exportin-T
1	2.16466	-2.3345	O60502	Protein O-GlcNAcase
1	3.55795	-2.24705	O60664	Perilipin-3
1	2.59834	-2.98388	O75083	WD repeat-containing protein 1
1	2.71854	-2.77392	O75607	Nucleoplasmin-3
1	2.43593	-2.50189	O95396	Adenylyltransferase and sulfurtransferase MOCS3
1	3.47319	-3.60374	O95816	BAG family molecular chaperone regulator 2
1	4.94238	-4.14611	O96019	Actin-like protein 6A
1	4.87617	-2.23095	P00403	Cytochrome c oxidase subunit 2
1	3.39042	-2.74385	P05556	Integrin beta-1
1	4.52283	-2.34978	P05787	Keratin, type II cytoskeletal 8
1	2.33202	-2.31935	P07384	Calpain-1 catalytic subunit
1	4.07182	-2.69227	P07954	Fumarate hydratase, mitochondrial
1	4.35487	-2.96395	P08865	Small ribosomal subunit protein uS2
1	2.65601	-2.97158	P09496	Clathrin light chain A
1	4.37052	-3.0369	P09960	Leukotriene A-4 hydrolase
1	4.33795	-2.35794	P09972	Fructose-bisphosphate aldolase C
1	4.57101	-3.05504	P0DP23	Calmodulin-1
1	6.05677	-4.04274	P12081	Histidine--tRNA ligase, cytoplasmic
1	2.25102	-2.2365	P12236	ADP/ATP translocase 3
1	4.49328	-3.32196	P12429	Annexin A3
1	4.55549	-2.19356	P12956	X-ray repair cross-complementing protein 6
1	4.11989	-2.69217	P13798	Acylamino-acid-releasing enzyme
1	3.71845	-3.2626	P15311	Ezrin
1	2.63001	-2.40186	P16435	NADPH--cytochrome P450 reductase
1	2.22353	-3.21817	P17655	Calpain-2 catalytic subunit
1	2.56156	-2.25601	P17980	26S proteasome regulatory subunit 6A
1	6.74585	-3.52227	P19338	Nucleolin
1	3.40568	-2.16639	P20042	Eukaryotic translation initiation factor 2 subunit 2
1	2.95618	-2.562	P21796	Non-selective voltage-gated ion channel VDAC1
1	3.54667	-2.09789	P23919	Thymidylate kinase
1	3.23223	-2.02489	P25705	ATP synthase F(1) complex subunit alpha, mitochondrial
1	3.19491	-2.66597	P25788	Proteasome subunit alpha type-3
1	5.01812	-2.914	P25789	Proteasome subunit alpha type-4
1	3.79125	-3.43833	P27797	Calreticulin
1	3.89251	-3.1607	P30048	Thioredoxin-dependent peroxide reductase, mitochondrial
1	3.87997	-2.61349	P30084	Enoyl-CoA hydratase, mitochondrial
1	2.38799	-2.63039	P30536	Translocator protein
1	4.74248	-3.36918	P30626	Sorcin
1	2.94048	-3.32641	P31153	S-adenosylmethionine synthase isoform type-2
1	4.21285	-2.25908	P33316	Deoxyuridine 5'-triphosphate nucleotidohydrolase, mitochondrial
1	3.47806	-2.29687	P33992	DNA replication licensing factor MCM5
1	3.21201	-2.08711	P35221	Catenin alpha-1
1	3.18736	-2.78816	P35606	Coatomer subunit beta'
1	2.67639	-3.20088	P35998	26S proteasome regulatory subunit 7
1	4.66499	-2.77669	P36871	Phosphoglucomutase-1
1	3.91087	-2.73757	P40939	Trifunctional enzyme subunit alpha, mitochondrial
1	3.22143	-2.24464	P46063	ATP-dependent DNA helicase Q1
1	3.36034	-2.75103	P46459	Vesicle-fusing ATPase
1	2.80064	-2.17146	P48059	LIM and senescent cell antigen-like-containing domain protein 1
1	2.84296	-2.92873	P50552	Vasodilator-stimulated phosphoprotein
1	4.64122	-3.17044	P51610	Host cell factor 1
1	3.34478	-2.00769	P51659	Peroxisomal multifunctional enzyme type 2
1	4.00327	-2.90289	P52594	Arf-GAP domain and FG repeat-containing protein 1
1	2.37987	-2.63248	P54105	Methylosome subunit pICln
1	2.87889	-2.52482	P54727	UV excision repair protein RAD23 homolog B
1	2.61544	-2.13409	P55795	Heterogeneous nuclear ribonucleoprotein H2
1	2.98472	-3.30797	P56537	Eukaryotic translation initiation factor 6
1	2.92727	-2.10938	P59998	Actin-related protein 2/3 complex subunit 4
1	4.76872	-2.13107	P60709	Actin, cytoplasmic 1
1	4.16076	-3.59475	P60903	Protein S100-A10
1	4.27131	-2.84205	P61077	Ubiquitin-conjugating enzyme E2 D3
1	2.61929	-4.40118	P61204	ADP-ribosylation factor 3
1	2.73876	-2.53065	P61289	Proteasome activator complex subunit 3
1	3.92599	-2.32735	P61604	10 kDa heat shock protein, mitochondrial
1	5.51585	-4.0443	P61923	Coatomer subunit zeta-1
1	2.26987	-2.43796	P61970	Nuclear transport factor 2
1	4.89078	-2.71653	P62495	Eukaryotic peptide chain release factor subunit 1
1	4.53258	-2.05627	P62877	E3 ubiquitin-protein ligase RBX1
1	4.42928	-2.18239	P62987	Ubiquitin-ribosomal protein eL40 fusion protein
1	2.47856	-2.71492	P78406	mRNA export factor RAE1
1	2.6053	-2.65945	P82979	SAP domain-containing ribonucleoprotein
1	3.16433	-3.59615	P84090	Enhancer of rudimentary homolog
1	2.81468	-2.7229	Q01105	Protein SET
1	2.95454	-3.39779	Q04917	14-3-3 protein eta
1	2.67908	-3.05908	Q07866	Kinesin light chain 1
1	2.67989	-2.34946	Q09028	Histone-binding protein RBBP4
1	5.18401	-3.76419	Q12873	Chromodomain-helicase-DNA-binding protein 3
1	2.42396	-2.51301	Q12931	Heat shock protein 75 kDa, mitochondrial
1	2.36394	-2.40156	Q13011	Delta(3,5)-Delta(2,4)-dienoyl-CoA isomerase, mitochondrial
1	3.4832	-2.07625	Q13242	Serine/arginine-rich splicing factor 9
1	2.83946	-2.44019	Q13263	Transcription intermediary factor 1-beta
1	3.37816	-2.21209	Q13423	NAD(P) transhydrogenase, mitochondrial
1	3.25866	-2.33565	Q13573	SNW domain-containing protein 1
1	3.00677	-2.51315	Q13835	Plakophilin-1
1	3.82653	-2.58508	Q13838	Spliceosome RNA helicase DDX39B
1	4.21993	-3.34841	Q13885	Tubulin beta-2A chain
1	3.10921	-2.47376	Q14157	Ubiquitin-associated protein 2-like
1	3.41453	-2.23374	Q14847	LIM and SH3 domain protein 1
1	3.02146	-2.4422	Q14914	Prostaglandin reductase 1
1	2.39811	-2.45997	Q14997	Proteasome activator complex subunit 4
1	2.46378	-2.46667	Q15393	Splicing factor 3B subunit 3
1	3.73023	-2.93821	Q15631	Translin
1	4.78454	-2.00835	Q15646	2'-5'-oligoadenylate synthase-like protein
1	3.64161	-2.73832	Q15691	Microtubule-associated protein RP/EB family member 1
1	3.02767	-4.23281	Q15758	Neutral amino acid transporter B(0)
1	4.32923	-4.82035	Q15819	Ubiquitin-conjugating enzyme E2 variant 2
1	3.45309	-2.07769	Q16401	26S proteasome non-ATPase regulatory subunit 5
1	4.02905	-2.77965	Q16555	Dihydropyrimidinase-related protein 2
1	2.9119	-2.80183	Q16851	UTP--glucose-1-phosphate uridylyltransferase
1	3.20567	-2.98776	Q53EL6	Programmed cell death protein 4
1	4.4628	-2.24181	Q53H96	Pyrroline-5-carboxylate reductase 3
1	3.81255	-3.2586	Q6XQN6	Nicotinate phosphoribosyltransferase
1	2.52362	-2.60275	Q7Z2Z2	Elongation factor-like GTPase 1
1	2.35206	-2.13242	Q8IX01	SURP and G-patch domain-containing protein 2
1	2.29852	-2.75294	Q92878	DNA repair protein RAD50
1	2.33559	-2.00464	Q92879	CUGBP Elav-like family member 1
1	2.66382	-2.31561	Q96AC1	Fermitin family homolog 2
1	3.90862	-3.11034	Q96DG6	Carboxymethylenebutenolidase homolog
1	4.61148	-4.07973	Q96EK6	Glucosamine 6-phosphate N-acetyltransferase
1	6.04836	-3.7228	Q96GA7	Serine dehydratase-like
1	3.13636	-2.81646	Q99436	Proteasome subunit beta type-7
1	2.81607	-3.35134	Q99460	26S proteasome non-ATPase regulatory subunit 1
1	3.88903	-3.27632	Q99536	Synaptic vesicle membrane protein VAT-1 homolog
1	3.87079	-2.1517	Q99614	Tetratricopeptide repeat protein 1
1	3.13758	-2.62197	Q9BRA2	Thioredoxin domain-containing protein 17
1	3.07275	-2.42688	Q9BSJ8	Extended synaptotagmin-1
1	3.19012	-2.00692	Q9BT78	COP9 signalosome complex subunit 4
[truncated: 1,495 more rows]

## Sheet: IAAF10vsIAA
Significance	–Log(P-Value)	Difference	Protein ID	Description
[truncated: 2,011 more rows]
