# Supplementary material for: Modular Rh‐Catalyzed Synthesis and Biological Profiling of Diverse Pentafluorobenzenesulfonamide Reactive Fragments
Source: Chemistry. 2026 Apr 10;32(24):e00009. doi: 10.1002/chem.202600009 (PMC13290419; doi:10.1002/chem.202600009)
Supplement: Supplementary file 2 — Supporting File 2: The authors have cited additional references within the Supporting Information [49, 50, 51, 52]. [file CHEM-32-e00009-s002.zip › chem70990-sup-0002-Data/Intact_MS_Data.xlsx]

## Sheet: Replicate 1
Sample	Mass Protein	Mass Mod 1	Mass Mod 2		Area Protein	Area Mod 1	Area Mod 2		Total Protein Area	Mod 1_Conversion (%)	Mod 2_Conversion(%)	Found_Mass_Shift	Expected_Mass_Shift
F1	33717	33943	34065		3.45647e+06	1.03092e+06	764683		5.25207e+06	19.6288	14.5596	226	228
F2	33717	34075	0		5.45487e+06	2.84627e+06	0		8.30114e+06	34.2877		358	359
F4	33717	34136	0		5.2894e+06	2.91629e+06	0		8.20569e+06	35.5398		419	419
F5	33717	34066	0		5.46585e+06	665066	0		6.13092e+06	10.8477		349	352
F6	33717	34068	0		3.61225e+06	2.41622e+06	0		6.02847e+06	40.0802		351	352
F7a	33717	34081	0		5.4733e+06	926091	0		6.39939e+06	14.4716		364	366
F7b	33717	34116	0		4.23063e+06	1.16796e+06	0		5.39859e+06	21.6346		399	366
F10	33717	34032	0		2.11333e+06	850294	0		2.96363e+06	28.691		315	334
F21	33717	34102	0		5.53806e+06	1.19107e+06	0		6.72913e+06	17.7002		385	388
F23	33717	34116	0		5.05969e+06	1.55825e+06	0		6.61795e+06	23.5459		399	400
F24	33717	34069	0		4.10365e+06	922843	0		5.0265e+06	18.3596		352	361
F25	33717	34068	0		6.90719e+06	837843	0		7.74503e+06	10.8178		351	360
F35	33717	34097	0		4.00093e+06	2.85771e+06	0		6.85864e+06	41.6658		380	380
F37	33717	34065	0		5.0968e+06	759744	0		5.85654e+06	12.9726		348	441
F39	33717	34065	0		4.15833e+06	818311	0		4.97664e+06	16.4431		348	331
F44a	33717	34065	0		5.99008e+06	1.45404e+06	0		7.44413e+06	19.5328		348	349
F50	33717	34073	0		1.70834e+06	3.75838e+06	0		5.46673e+06	68.7501		356	357
F51	33717	34075	0		3.55382e+06	3.81803e+06	0		7.37186e+06	51.792		358	343
F53	33717	34026	0		2.92691e+06	1.7591e+06	0		4.68601e+06	37.5394		309	309

## Sheet: Replicate 2
Sample	Mass Protein	Mass Mod 1	Mass Mod 2		Area Protein	Area Mod 1	Area Mod 2		Total Protein Area	Mod 1_Conversion (%)	Mod 2_Conversion(%)	Found_Mass_Shift	Expected_Mass_Shift
F1	33717	34065	0		3.49727e+06	423397	0		3.92066e+06	10.7991		348	228
F2	33717	34075	0		4.92233e+06	3.38686e+06	0		8.30919e+06	40.7604		358	359
F4	33717	34136	0		4.70964e+06	6.03117e+06	0		1.07408e+07	56.1519		419	419
F5	33717	34066	0		7.38955e+06	930798	0		8.32034e+06	11.187		349	352
F6	33717	34068	0		3.96073e+06	4.32097e+06	0		8.2817e+06	52.1749		351	352
F7a	33717	34080	0		4.14678e+06	1.20185e+06	0		5.34863e+06	22.4702		363	366
F7b	33717	34117	0		4.36558e+06	1.85713e+06	0		6.22271e+06	29.8444		400	366
F10	33717	34031	0		4.90748e+06	3.0936e+06	0		8.00108e+06	38.6648		314	334
F21	33717	34066	0		4.38497e+06	947812	0		5.33279e+06	17.7733		349	388
F23	33717	34116	0		4.13834e+06	2.41379e+06	0		6.55214e+06	36.8398		399	400
F24	33717	34076	0		4.365e+06	876533	0		5.24154e+06	16.7228		359	361
F25	33717	34068	0		4.97788e+06	779176	0		5.75705e+06	13.5343		351	360
F35	33717	34097	0		4.89464e+06	4.77659e+06	0		9.67124e+06	49.3897		380	380
F37	33717	34065	0		7.02567e+06	890321	0		7.91599e+06	11.2471		348	441
F39	33717	34062	0		6.02761e+06	959765	0		6.98738e+06	13.7357		345	331
F44a	33717	34065	0		6.30186e+06	2.23914e+06	0		8.541e+06	26.2164		348	349
F49	33717	34062	0		3.06302e+06	2.60904e+06	0		5.67205e+06	45.9981		345
F50	33717	34073	0		1.8645e+06	4.43184e+06	0		6.29634e+06	70.3876		356	357
F51	33717	34075	0		2.26353e+06	5.89805e+06	0		8.16158e+06	72.266		358	343
F53	33717	34026	0		2.72411e+06	3.37102e+06	0		6.09513e+06	55.3068		309	309

## Sheet: Replicate 3
Sample	Mass Protein	Mass Mod 1	Mass Mod 2		Area Protein	Area Mod 1	Area Mod 2		Total Protein Area	Mod 1_Conversion (%)	Mod 2_Conversion(%)	Found_Mass_Shift	Expected_Mass_Shift
F1	33717	33942	34063		4.33414e+06	860479	750865		5.94548e+06	14.4728	12.6292	225	228
F2	33717	34075	0		5.34045e+06	3.56212e+06	0		8.90257e+06	40.0122		358	359
F4	33717	34135	0		4.52777e+06	5.3324e+06	0		9.86017e+06	54.0802		418	419
F5	33717	34065	0		7.50589e+06	751710	0		8.2576e+06	9.10326		348	352
F6	33717	34068	0		5.67329e+06	4.07788e+06	0		9.75117e+06	41.8194		351	352
F7a	33717	34082	0		4.89116e+06	1.22256e+06	0		6.11372e+06	19.997		365	366
F7b	33717	34117	0		4.67733e+06	1.55535e+06	0		6.23268e+06	24.9548		400	366
F10	33717	34031	0		5.90033e+06	2.71155e+06	0		8.61188e+06	31.4862		314	334
F21	33717	34103	0		5.06894e+06	1.28181e+06	0		6.35074e+06	20.1836		386	388
F23	33717	34116	0		4.41788e+06	2.27909e+06	0		6.69697e+06	34.0317		399	400
F24	33717	34074	0		8.77124e+06	930217	0		9.70145e+06	9.58843		357	361
F25	33717	34071	0		8.61514e+06	775859	0		9.391e+06	8.26173		354	360
F35	33717	34097	0		6.17083e+06	3.42598e+06	0		9.5968e+06	35.6992		380	380
F37	33717	34066	0		5.33184e+06	628030	0		5.95987e+06	10.5376		349	441
F39	33717	34058	0		7.52417e+06	878089	0		8.40226e+06	10.4506		341	331
F44a	33717	34066	0		4.58394e+06	1.64188e+06	0		6.22583e+06	26.3721		349	349
F49	33717	34062	0		5.45971e+06	4.01436e+06	0		9.47407e+06	42.3721		345
F50	33717	34073	0		3.91604e+06	4.26262e+06	0		8.17866e+06	52.1188		356	357
F51	33717	34075	0		2.3951e+06	3.28546e+06	0		5.68056e+06	57.8369		358	343
F53	33717	34026	0		4.80949e+06	3.86941e+06	0		8.67889e+06	44.5841		309	309

## Sheet: Combined
	Replicate 1	Replicate 2	Replicate 3
Sample	Conversion (%)	Conversion (%)	Conversion (%)	Average	Standard Deviation
F50	68.7501	70.3876	52.1188	63.7522	8.25313
F51	51.792	72.266	57.8369	60.6316	8.58892
F4	35.5398	56.1519	54.0802	48.5906	9.26701
F53	37.5394	55.3068	44.5841	45.8101	7.30512
F6	40.0802	52.1749	41.8194	44.6915	5.339
F49		45.9981	42.3721	44.1851	1.81303
F35	41.6658	49.3897	35.6992	42.2516	5.60445
F2	34.2877	40.7604	40.0122	38.3535	2.8911
F10	28.691	38.6648	31.4862	32.9473	4.20082
F23	23.5459	36.8398	34.0317	31.4724	5.72098
F7b	21.6346	29.8444	24.9548	25.4779	3.37201
F44a	19.5328	26.2164	26.3721	24.0404	3.18803
F7a	14.4716	22.4702	19.997	18.9796	3.34375
F21	17.7002	17.7733	20.1836	18.5524	1.15384
F24	18.3596	16.7228	9.58843	14.8903	3.80805
F39	16.4431	13.7357	10.4506	13.5431	2.45018
F37	12.9726	11.2471	10.5376	11.5858	1.02249
F25	10.8178	13.5343	8.26173	10.8713	2.15284
F5	10.8477	11.187	9.10326	10.3793	0.912894
F1	20	11	14	15	3.74166
